# Supplementary material for: Bicomponent nano- and microfiber aerogels for effective management of junctional hemorrhage
Source: Nat Commun. 2025 Mar 11;16:2403. doi: 10.1038/s41467-025-57836-0 (PMC11893793; doi:10.1038/s41467-025-57836-0)
Supplement: Supplementary file 31 — Source Data [file 41467_2025_57836_MOESM31_ESM.xlsx]

## Sheet: 1g
XStat®	NA	MA	NMA
0.183	0.064	0.092	0.084
0.179	0.069	0.097	0.076
0.19	0.073	0.088	0.1
0.192	0.082	0.101	0.072
0.188	0.077	0.11	0.093
One-way ANOVA
Multiple Comparisons
Number of families	1
Number of comparisons per family	6
Alpha	0.05
Tukey's multiple comparisons test	Mean Diff.	95.00% CI of diff.	Below threshold?	Summary	P Value
XStat® vs. NA	0.1134	0.1056 to 0.1212	Yes	****	<0.0001
XStat® vs. MA	0.0888	0.07185 to 0.1058	Yes	***	0.0001
XStat® vs. NMA	0.1014	0.08054 to 0.1223	Yes	***	0.0002
NA vs. MA	-0.0246	-0.03802 to -0.01118	Yes	**	0.006
NA vs. NMA	-0.012	-0.03797 to 0.01397	No	ns	0.3608
MA vs. NMA	0.0126	-0.01597 to 0.04117	No	ns	0.3914

## Sheet: 1h
XStat®	NA	MA	NMA
0.601	2.209	1.562	1.758
0.545	2.094	1.457	1.876
0.498	1.958	1.638	1.492
0.54	1.724	1.369	1.963
0.514	1.836	1.285	1.537
One-way ANOVA
Multiple Comparisons
Number of families	1
Number of comparisons per family	6
Alpha	0.05
Tukey's multiple comparisons test	Mean Diff.	95.00% CI of diff.	Below threshold?	Summary	P Value
XStat® vs. NA	-1.425	-1.738 to -1.111	Yes	***	0.0002
XStat® vs. MA	-0.9226	-1.181 to -0.6646	Yes	***	0.0005
XStat® vs. NMA	-1.186	-1.528 to -0.8430	Yes	***	0.0005
NA vs. MA	0.5021	0.2195 to 0.7846	Yes	**	0.0067
NA vs. NMA	0.239	-0.2835 to 0.7615	No	ns	0.3673
MA vs. NMA	-0.2631	-0.7667 to 0.2406	No	ns	0.285

## Sheet: 1i
XStat®	NA	MA	NMA
76.4	88.7	71	87.4
77.6	89.7	73.7	85.5
72.1	88.6	75	90
70.7	90.7	72.8	87.2
73.4	92.4	71.2	86.3
One-way ANOVA
Multiple Comparisons
Number of families	1
Number of comparisons per family	6
Alpha	0.05
Tukey's multiple comparisons test	Mean Diff.	95.00% CI of diff.	Below threshold?	Summary	P Value
XStat® vs. NA	-15.99	-23.18 to -8.807	Yes	**	0.0029
XStat® vs. MA	1.31	-4.662 to 7.282	No	ns	0.81
XStat® vs. NMA	-13.22	-20.20 to -6.248	Yes	**	0.0053
NA vs. MA	17.3	12.31 to 22.30	Yes	***	0.0005
NA vs. NMA	2.768	-2.354 to 7.890	No	ns	0.2654
MA vs. NMA	-14.53	-17.57 to -11.50	Yes	***	0.0002

## Sheet: 1j
Open Pores						Close Pores
XStat®	NA	MA	NMA			XStat®	NA	MA	NMA
75.385	54.852	91.374	92.549			24.615	45.148	8.626	7.451
53.412	66.171	95.308	94.24			46.588	33.829	4.692	5.76
78.217	61.956	91.879	91.478			21.783	38.044	8.121	8.522
60.898	51.628	97.135	89.823			39.102	48.372	2.865	10.177
87.169	67.645	93.891	90.687			12.831	32.355	6.109	9.313
Two-way ANOVA
Multiple Comparisons
Number of families	1
Number of comparisons per family	28
Alpha	0.05
Tukey's multiple comparisons test	Mean Diff.	95.00% CI of diff.	Below threshold?	Summary	P Value
OP:XStat® vs. OP:NA	10.57	-21.41 to 42.54	No	ns	0.6879
OP:XStat® vs. OP:MA	-22.9	-58.39 to 12.59	No	ns	0.1905
OP:XStat® vs. OP:NMA	-20.74	-54.32 to 12.84	No	ns	0.2139
OP:XStat® vs. CP:XStat®	42.03	-21.34 to 105.4	No	ns	0.1768
OP:XStat® vs. CP:NA	31.47	-7.449 to 70.38	No	ns	0.0992
OP:XStat® vs. CP:MA	64.93	36.47 to 93.40	Yes	**	0.0024
OP:XStat® vs. CP:NMA	62.77	32.57 to 92.97	Yes	**	0.0035
OP:NA vs. OP:MA	-33.47	-51.38 to -15.56	Yes	**	0.0052
OP:NA vs. OP:NMA	-31.31	-46.46 to -16.15	Yes	**	0.0036
OP:NA vs. CP:XStat®	31.47	-7.449 to 70.38	No	ns	0.0992
OP:NA vs. CP:NA	20.9	-11.62 to 53.42	No	ns	0.1925
OP:NA vs. CP:MA	54.37	37.94 to 70.79	Yes	***	0.0005
OP:NA vs. CP:NMA	52.21	34.02 to 70.39	Yes	***	0.001
OP:MA vs. OP:NMA	2.162	-5.459 to 9.783	No	ns	0.7941
OP:MA vs. CP:XStat®	64.93	36.47 to 93.40	Yes	**	0.0024
OP:MA vs. CP:NA	54.37	37.94 to 70.79	Yes	***	0.0005
OP:MA vs. CP:MA	87.83	76.71 to 98.95	Yes	****	<0.0001
OP:MA vs. CP:NMA	85.67	79.72 to 91.63	Yes	****	<0.0001
OP:NMA vs. CP:XStat®	62.77	32.57 to 92.97	Yes	**	0.0035
OP:NMA vs. CP:NA	52.21	34.02 to 70.39	Yes	***	0.001
OP:NMA vs. CP:MA	85.67	79.72 to 91.63	Yes	****	<0.0001
OP:NMA vs. CP:NMA	83.51	75.55 to 91.48	Yes	****	<0.0001
CP:XStat® vs. CP:NA	-10.57	-42.54 to 21.41	No	ns	0.6879
CP:XStat® vs. CP:MA	22.9	-12.59 to 58.39	No	ns	0.1905
CP:XStat® vs. CP:NMA	20.74	-12.84 to 54.32	No	ns	0.2139
CP:NA vs. CP:MA	33.47	15.56 to 51.38	Yes	**	0.0052
CP:NA vs. CP:NMA	31.31	16.15 to 46.46	Yes	**	0.0036
CP:MA vs. CP:NMA	-2.162	-9.783 to 5.459	No	ns	0.7941

## Sheet: 2a
Displacement (%)	XStat	NA	MA	NMA
0	0.002	0	0.033	0.057
0.4	0.013	0	0.002	0.004
0.936	0.002	0.013	0.014	0.024
1.564	0.009	0	0.014	0.024
2.191	0.019	0.013	0.009	0.016
2.727	0.002	0	0.021	0.036
3.355	0.023	0.013	0.002	0.004
3.982	0.002	0.013	0.038	0.065
4.518	0.019	0.039	0.038	0.065
5.145	0.019	0.026	0.049	0.084
5.773	0.013	0.013	0.061	0.104
6.309	0.013	0.013	0.061	0.104
6.936	0.002	0.013	0.049	0.084
7.555	0.019	0.026	0.061	0.104
8.1	0.019	0.039	0.061	0.104
8.718	0.013	0.013	0.061	0.104
9.355	0.013	0.013	0.061	0.104
9.882	0.009	0.026	0.038	0.065
10.518	0.019	0.026	0.061	0.104
11.136	0.009	0.039	0.061	0.104
11.682	0.013	0.026	0.049	0.084
12.3	0.023	0.026	0.038	0.065
12.936	0.013	0.052	0.049	0.084
13.464	0.023	0.052	0.061	0.104
14.1	0.055	0.091	0.061	0.104
14.718	0.055	0.052	0.073	0.124
15.264	0.055	0.065	0.073	0.124
15.882	0.055	0.065	0.061	0.104
16.509	0.055	0.078	0.061	0.104
17.045	0.055	0.091	0.061	0.104
17.673	0.045	0.104	0.061	0.104
18.3	0.055	0.091	0.073	0.124
18.836	0.055	0.065	0.061	0.104
19.464	0.055	0.078	0.061	0.104
20.091	0.034	0.104	0.085	0.144
20.627	0.055	0.104	0.108	0.185
21.255	0.055	0.091	0.108	0.185
21.882	0.055	0.078	0.132	0.225
22.418	0.066	0.104	0.143	0.245
23.045	0.055	0.104	0.155	0.265
23.673	0.055	0.104	0.12	0.205
24.209	0.055	0.104	0.108	0.185
24.836	0.055	0.104	0.132	0.225
25.464	0.066	0.104	0.155	0.265
26	0.055	0.104	0.155	0.265
26.627	0.055	0.104	0.155	0.265
27.255	0.055	0.104	0.155	0.265
27.791	0.055	0.104	0.155	0.265
28.418	0.055	0.104	0.155	0.265
29.045	0.076	0.104	0.155	0.265
29.582	0.098	0.104	0.155	0.265
30.209	0.129	0.104	0.179	0.306
30.836	0.14	0.118	0.202	0.345
31.373	0.108	0.143	0.238	0.406
32	0.098	0.118	0.238	0.406
32.627	0.119	0.13	0.202	0.345
33.164	0.129	0.13	0.214	0.365
33.791	0.14	0.156	0.238	0.406
34.418	0.119	0.196	0.25	0.426
34.955	0.108	0.182	0.238	0.406
35.582	0.119	0.169	0.238	0.406
36.209	0.14	0.169	0.25	0.426
36.745	0.14	0.182	0.25	0.426
37.373	0.14	0.209	0.25	0.426
38	0.14	0.209	0.25	0.426
38.536	0.14	0.182	0.25	0.426
39.164	0.14	0.182	0.285	0.486
39.791	0.14	0.196	0.332	0.567
40.327	0.151	0.209	0.285	0.486
40.955	0.151	0.209	0.285	0.486
41.582	0.172	0.182	0.285	0.486
42.118	0.203	0.209	0.285	0.486
42.745	0.203	0.209	0.261	0.446
43.373	0.182	0.209	0.273	0.466
43.909	0.193	0.209	0.309	0.527
44.536	0.214	0.209	0.344	0.587
45.164	0.225	0.221	0.344	0.587
45.7	0.214	0.247	0.344	0.587
46.327	0.225	0.274	0.368	0.627
46.955	0.225	0.261	0.403	0.687
47.491	0.225	0.247	0.391	0.667
48.118	0.225	0.287	0.438	0.748
48.745	0.246	0.3	0.438	0.748
49.282	0.256	0.313	0.438	0.748
49.909	0.267	0.274	0.485	0.828
50.536	0.246	0.287	0.485	0.828
51.073	0.256	0.287	0.497	0.848
51.7	0.278	0.287	0.532	0.908
52.327	0.267	0.3	0.532	0.908
52.864	0.246	0.287	0.532	0.908
53.491	0.256	0.3	0.579	0.989
54.118	0.309	0.313	0.626	1.069
54.655	0.309	0.339	0.626	1.069
55.282	0.32	0.325	0.65	1.11
55.909	0.331	0.313	0.685	1.169
56.445	0.32	0.325	0.709	1.21
57.073	0.362	0.325	0.697	1.189
57.7	0.394	0.325	0.732	1.25
58.236	0.394	0.325	0.78	1.331
58.864	0.405	0.365	0.815	1.39
59.491	0.405	0.352	0.838	1.431
60.027	0.436	0.339	0.862	1.471
60.655	0.436	0.352	0.921	1.572
61.282	0.468	0.417	0.944	1.612
61.818	0.479	0.417	0.991	1.692
62.445	0.542	0.417	1.062	1.813
63.073	0.553	0.43	1.121	1.913
63.609	0.563	0.43	1.156	1.973
64.236	0.616	0.469	1.18	2.014
64.864	0.648	0.469	1.239	2.115
65.4	0.648	0.469	1.298	2.215
66.027	0.669	0.508	1.356	2.315
66.655	0.691	0.521	1.427	2.436
67.191	0.722	0.534	1.486	2.536
67.818	0.754	0.534	1.556	2.657
68.445	0.828	0.534	1.627	2.778
68.982	0.849	0.56	1.721	2.938
69.609	0.881	0.612	1.815	3.099
70.236	0.955	0.626	1.91	3.26
70.773	1.008	0.626	1.98	3.381
71.4	1.04	0.652	2.051	3.501
72.027	1.082	0.717	2.181	3.722
72.564	1.135	0.73	2.275	3.883
73.191	1.209	0.743	2.381	4.064
73.818	1.284	0.768	2.486	4.244
74.355	1.358	0.782	2.593	4.426
74.982	1.421	0.847	2.734	4.667
75.609	1.506	0.912	2.875	4.908
76.145	1.601	0.977	3.005	5.129
76.773	1.696	1.029	3.181	5.431
77.4	1.792	1.107	3.346	5.712
77.936	1.876	1.186	3.499	5.974
78.564	1.993	1.251	3.711	6.335
79.191	2.131	1.329	3.911	6.677
79.727	2.205	1.42	4.1	6.999
80.355	2.342	1.55	4.312	7.36
80.982	2.491	1.694	4.594	7.842
81.518	2.628	1.811	4.783	8.164
82.145	2.829	1.98	5.054	8.626
82.773	3.009	2.189	5.348	9.129
83.309	3.2	2.384	5.595	9.551
83.936	3.444	2.632	5.936	10.134
84.564	3.719	2.906	6.231	10.637
85.1	3.962	3.192	6.549	11.179
85.727	4.28	3.57	6.914	11.802
86.355	4.53	4.052	7.303	12.466
86.891	4.758	4.521	7.668	13.089
87.518	4.936	5.159	8.092	13.812
88.691	5.315	5.902	8.551	14.596
89.209	5.652	6.658	8.928	15.24
90.009	5.755	7.336	9.316	15.902

## Sheet: 2b
Strain (%)	XStat®					NA					MA					NMA
20	0.034	0.051	0.069	0.053	0.075	0.103	0.097	0.081	0.074	0.114	0.108	0.117	0.132	0.121	0.146	0.185	0.194	0.174	0.238	0.21
40	0.161	0.172	0.207	0.183	0.191	0.196	0.209	0.208	0.187	0.182	0.284	0.256	0.264	0.293	0.276	0.485	0.476	0.448	0.462	0.451
60	0.556	0.492	0.475	0.432	0.534	0.3192	0.4147	0.44	0.358	0.471	0.861	0.957	0.709	1.127	1.081	1.471	1.813	1.755	1.509	1.624
80	2.509	3.01	2.982	2.739	3.232	2.507	1.625	2.401	1.998	2.407	4.311	5.313	4.714	5.148	4.583	7.842	7.402	9.157	8.827	8.314
90	4.998	5.451	5.355	5.221	4.912	4.973	6.291	7.869	5.071	5.165	9.315	9.192	8.795	8.326	9.044	15.902	13.748	14.849	15.393	15.652
Two-way ANOVA
Multiple Comparisons
Number of families	9
Number of comparisons per row family	6
Number of comparisons per column family	10
Alpha	0.05
Tukey's multiple comparisons test	Mean Diff.	95.00% CI of diff.	Below threshold?	Summary	P Value
20% Strain
XStat® vs. NA	-0.0374	-0.7231 to 0.6483	No	ns	0.9989
XStat® vs. MA	-0.0684	-0.7541 to 0.6173	No	ns	0.9937
XStat® vs. NMA	-0.1438	-0.8295 to 0.5419	No	ns	0.9462
NA vs. MA	-0.031	-0.7167 to 0.6547	No	ns	0.9994
NA vs. NMA	-0.1064	-0.7921 to 0.5793	No	ns	0.977
MA vs. NMA	-0.0754	-0.7611 to 0.6103	No	ns	0.9916
40% Strain
XStat® vs. NA	-0.0136	-0.6993 to 0.6721	No	ns	>0.9999
XStat® vs. MA	-0.0918	-0.7775 to 0.5939	No	ns	0.985
XStat® vs. NMA	-0.2816	-0.9673 to 0.4041	No	ns	0.7042
NA vs. MA	-0.0782	-0.7639 to 0.6075	No	ns	0.9906
NA vs. NMA	-0.268	-0.9537 to 0.4177	No	ns	0.735
MA vs. NMA	-0.1898	-0.8755 to 0.4959	No	ns	0.8863
60% Strain
XStat® vs. NA	0.09722	-0.5885 to 0.7829	No	ns	0.9823
XStat® vs. MA	-0.4492	-1.135 to 0.2365	No	ns	0.3208
XStat® vs. NMA	-1.137	-1.822 to -0.4509	Yes	***	0.0002
NA vs. MA	-0.5464	-1.232 to 0.1393	No	ns	0.1649
NA vs. NMA	-1.234	-1.920 to -0.5481	Yes	****	<0.0001
MA vs. NMA	-0.6874	-1.373 to -0.001696	Yes	*	0.0492
80% Strain
XStat® vs. NA	0.7068	0.02110 to 1.393	Yes	*	0.0408
XStat® vs. MA	-1.919	-2.605 to -1.234	Yes	****	<0.0001
XStat® vs. NMA	-5.414	-6.100 to -4.728	Yes	****	<0.0001
NA vs. MA	-2.626	-3.312 to -1.940	Yes	****	<0.0001
NA vs. NMA	-6.121	-6.807 to -5.435	Yes	****	<0.0001
MA vs. NMA	-3.495	-4.180 to -2.809	Yes	****	<0.0001
90% Strain
XStat® vs. NA	-0.6864	-1.372 to -0.0006961	Yes	*	0.0497
XStat® vs. MA	-3.747	-4.433 to -3.061	Yes	****	<0.0001
XStat® vs. NMA	-9.921	-10.61 to -9.236	Yes	****	<0.0001
NA vs. MA	-3.061	-3.746 to -2.375	Yes	****	<0.0001
NA vs. NMA	-9.235	-9.921 to -8.549	Yes	****	<0.0001
MA vs. NMA	-6.174	-6.860 to -5.489	Yes	****	<0.0001
XStat®
Row 1 vs. Row 2	-0.1264	-0.8558 to 0.6030	No	ns	0.9887
Row 1 vs. Row 3	-0.4414	-1.171 to 0.2880	No	ns	0.4465
Row 1 vs. Row 4	-2.838	-3.567 to -2.109	Yes	****	<0.0001
Row 1 vs. Row 5	-5.131	-5.860 to -4.402	Yes	****	<0.0001
Row 2 vs. Row 3	-0.315	-1.044 to 0.4144	No	ns	0.7483
Row 2 vs. Row 4	-2.712	-3.441 to -1.982	Yes	****	<0.0001
Row 2 vs. Row 5	-5.005	-5.734 to -4.275	Yes	****	<0.0001
Row 3 vs. Row 4	-2.397	-3.126 to -1.667	Yes	****	<0.0001
Row 3 vs. Row 5	-4.69	-5.419 to -3.960	Yes	****	<0.0001
Row 4 vs. Row 5	-2.293	-3.022 to -1.564	Yes	****	<0.0001
NA
Row 1 vs. Row 2	-0.1026	-0.8320 to 0.6268	No	ns	0.9949
Row 1 vs. Row 3	-0.3068	-1.036 to 0.4226	No	ns	0.7661
Row 1 vs. Row 4	-2.094	-2.823 to -1.364	Yes	****	<0.0001
Row 1 vs. Row 5	-5.78	-6.509 to -5.051	Yes	****	<0.0001
Row 2 vs. Row 3	-0.2042	-0.9336 to 0.5252	No	ns	0.9353
Row 2 vs. Row 4	-1.991	-2.721 to -1.262	Yes	****	<0.0001
Row 2 vs. Row 5	-5.677	-6.407 to -4.948	Yes	****	<0.0001
Row 3 vs. Row 4	-1.787	-2.516 to -1.058	Yes	****	<0.0001
Row 3 vs. Row 5	-5.473	-6.203 to -4.744	Yes	****	<0.0001
Row 4 vs. Row 5	-3.686	-4.416 to -2.957	Yes	****	<0.0001
MA
Row 1 vs. Row 2	-0.1498	-0.8792 to 0.5796	No	ns	0.9786
Row 1 vs. Row 3	-0.8222	-1.552 to -0.09283	Yes	*	0.0192
Row 1 vs. Row 4	-4.689	-5.418 to -3.960	Yes	****	<0.0001
Row 1 vs. Row 5	-8.81	-9.539 to -8.080	Yes	****	<0.0001
Row 2 vs. Row 3	-0.6724	-1.402 to 0.05697	No	ns	0.0852
Row 2 vs. Row 4	-4.539	-5.269 to -3.810	Yes	****	<0.0001
Row 2 vs. Row 5	-8.66	-9.389 to -7.930	Yes	****	<0.0001
Row 3 vs. Row 4	-3.867	-4.596 to -3.137	Yes	****	<0.0001
Row 3 vs. Row 5	-7.987	-8.717 to -7.258	Yes	****	<0.0001
Row 4 vs. Row 5	-4.121	-4.850 to -3.391	Yes	****	<0.0001
NMA
Row 1 vs. Row 2	-0.2642	-0.9936 to 0.4652	No	ns	0.8496
Row 1 vs. Row 3	-1.434	-2.164 to -0.7048	Yes	****	<0.0001
Row 1 vs. Row 4	-8.108	-8.838 to -7.379	Yes	****	<0.0001
Row 1 vs. Row 5	-14.91	-15.64 to -14.18	Yes	****	<0.0001
Row 2 vs. Row 3	-1.17	-1.899 to -0.4406	Yes	***	0.0002
Row 2 vs. Row 4	-7.844	-8.573 to -7.115	Yes	****	<0.0001
Row 2 vs. Row 5	-14.64	-15.37 to -13.92	Yes	****	<0.0001
Row 3 vs. Row 4	-6.674	-7.403 to -5.945	Yes	****	<0.0001
Row 3 vs. Row 5	-13.47	-14.20 to -12.75	Yes	****	<0.0001
Row 4 vs. Row 5	-6.8	-7.530 to -6.071	Yes	****	<0.0001

## Sheet: 2c
Strain (%)	XStat®					NA					MA					NMA
20	0.054	0.081	0.109	0.084	0.119	0.172	0.162	0.135	0.124	0.19	0.125	0.135	0.153	0.14	0.169	0.349	0.367	0.329	0.45	0.397
40	0.255	0.272	0.327	0.289	0.302	0.327	0.349	0.347	0.312	0.304	0.329	0.296	0.306	0.339	0.319	0.916	0.899	0.846	0.873	0.852
60	0.879	0.778	0.751	0.683	0.845	0.533	0.693	0.735	0.598	0.787	0.997	1.108	0.821	1.305	1.251	2.779	3.425	3.315	2.851	3.068
80	3.968	4.761	4.717	4.332	5.112	4.187	2.714	4.01	3.337	4.02	4.99	6.15	5.457	5.959	5.305	14.814	13.983	17.298	16.675	15.706
90	7.905	8.622	8.47	8.258	7.769	8.306	10.508	13.143	8.47	8.627	10.783	10.641	10.181	9.638	10.469	30.04	25.971	28.051	29.079	29.568
Two-way ANOVA
Multiple Comparisons
Number of families	9
Number of comparisons per row family	6
Number of comparisons per column family	10
Alpha	0.05
Tukey's multiple comparisons test	Mean Diff.	95.00% CI of diff.	Below threshold?	Summary	P Value
20% Strain
XStat® vs. NA	-0.06746	-1.239 to 1.104	No	ns	0.9988
XStat® vs. MA	-0.05526	-1.226 to 1.116	No	ns	0.9993
XStat® vs. NMA	-0.2891	-1.460 to 0.8820	No	ns	0.9161
NA vs. MA	0.0122	-1.159 to 1.183	No	ns	>0.9999
NA vs. NMA	-0.2216	-1.393 to 0.9495	No	ns	0.9596
MA vs. NMA	-0.2338	-1.405 to 0.9373	No	ns	0.9531
40% Strain
XStat® vs. NA	-0.03891	-1.210 to 1.132	No	ns	0.9998
XStat® vs. MA	-0.02875	-1.200 to 1.142	No	ns	>0.9999
XStat® vs. NMA	-0.5882	-1.759 to 0.5830	No	ns	0.5545
NA vs. MA	0.01016	-1.161 to 1.181	No	ns	>0.9999
NA vs. NMA	-0.5492	-1.720 to 0.6219	No	ns	0.6094
MA vs. NMA	-0.5594	-1.731 to 0.6117	No	ns	0.5951
60% Strain
XStat® vs. NA	0.1183	-1.053 to 1.289	No	ns	0.9934
XStat® vs. MA	-0.3089	-1.480 to 0.8622	No	ns	0.8998
XStat® vs. NMA	-2.3	-3.471 to -1.129	Yes	****	<0.0001
NA vs. MA	-0.4272	-1.598 to 0.7440	No	ns	0.7741
NA vs. NMA	-2.418	-3.590 to -1.247	Yes	****	<0.0001
MA vs. NMA	-1.991	-3.162 to -0.8201	Yes	***	0.0002
80% Strain
XStat® vs. NA	0.9241	-0.2470 to 2.095	No	ns	0.1717
XStat® vs. MA	-0.9945	-2.166 to 0.1767	No	ns	0.1245
XStat® vs. NMA	-11.12	-12.29 to -9.946	Yes	****	<0.0001
NA vs. MA	-1.919	-3.090 to -0.7474	Yes	***	0.0003
NA vs. NMA	-12.04	-13.21 to -10.87	Yes	****	<0.0001
MA vs. NMA	-10.12	-11.29 to -8.952	Yes	****	<0.0001
90% Strain
XStat® vs. NA	-1.606	-2.777 to -0.4349	Yes	**	0.0031
XStat® vs. MA	-2.138	-3.309 to -0.9666	Yes	****	<0.0001
XStat® vs. NMA	-20.34	-21.51 to -19.17	Yes	****	<0.0001
NA vs. MA	-0.5316	-1.703 to 0.6395	No	ns	0.6342
NA vs. NMA	-18.73	-19.90 to -17.56	Yes	****	<0.0001
MA vs. NMA	-18.2	-19.37 to -17.03	Yes	****	<0.0001
XStat®
Row 1 vs. Row 2	-0.1999	-1.446 to 1.046	No	ns	0.9915
Row 1 vs. Row 3	-0.6981	-1.944 to 0.5476	No	ns	0.5245
Row 1 vs. Row 4	-4.489	-5.734 to -3.243	Yes	****	<0.0001
Row 1 vs. Row 5	-8.115	-9.361 to -6.870	Yes	****	<0.0001
Row 2 vs. Row 3	-0.4982	-1.744 to 0.7475	No	ns	0.7975
Row 2 vs. Row 4	-4.289	-5.535 to -3.043	Yes	****	<0.0001
Row 2 vs. Row 5	-7.916	-9.161 to -6.670	Yes	****	<0.0001
Row 3 vs. Row 4	-3.791	-5.036 to -2.545	Yes	****	<0.0001
Row 3 vs. Row 5	-7.417	-8.663 to -6.172	Yes	****	<0.0001
Row 4 vs. Row 5	-3.627	-4.872 to -2.381	Yes	****	<0.0001
NA
Row 1 vs. Row 2	-0.1714	-1.417 to 1.074	No	ns	0.9953
Row 1 vs. Row 3	-0.5124	-1.758 to 0.7333	No	ns	0.7805
Row 1 vs. Row 4	-3.497	-4.743 to -2.251	Yes	****	<0.0001
Row 1 vs. Row 5	-9.654	-10.90 to -8.408	Yes	****	<0.0001
Row 2 vs. Row 3	-0.341	-1.587 to 0.9047	No	ns	0.9401
Row 2 vs. Row 4	-3.326	-4.572 to -2.080	Yes	****	<0.0001
Row 2 vs. Row 5	-9.483	-10.73 to -8.237	Yes	****	<0.0001
Row 3 vs. Row 4	-2.985	-4.231 to -1.739	Yes	****	<0.0001
Row 3 vs. Row 5	-9.142	-10.39 to -7.896	Yes	****	<0.0001
Row 4 vs. Row 5	-6.157	-7.403 to -4.911	Yes	****	<0.0001
MA
Row 1 vs. Row 2	-0.1734	-1.419 to 1.072	No	ns	0.9951
Row 1 vs. Row 3	-0.9518	-2.197 to 0.2939	No	ns	0.2167
Row 1 vs. Row 4	-5.428	-6.674 to -4.182	Yes	****	<0.0001
Row 1 vs. Row 5	-10.2	-11.44 to -8.952	Yes	****	<0.0001
Row 2 vs. Row 3	-0.7784	-2.024 to 0.4674	No	ns	0.4135
Row 2 vs. Row 4	-5.255	-6.500 to -4.009	Yes	****	<0.0001
Row 2 vs. Row 5	-10.02	-11.27 to -8.779	Yes	****	<0.0001
Row 3 vs. Row 4	-4.476	-5.722 to -3.230	Yes	****	<0.0001
Row 3 vs. Row 5	-9.246	-10.49 to -8.000	Yes	****	<0.0001
Row 4 vs. Row 5	-4.77	-6.016 to -3.524	Yes	****	<0.0001
NMA
Row 1 vs. Row 2	-0.499	-1.745 to 0.7467	No	ns	0.7966
Row 1 vs. Row 3	-2.709	-3.955 to -1.463	Yes	****	<0.0001
Row 1 vs. Row 4	-15.32	-16.56 to -14.07	Yes	****	<0.0001
Row 1 vs. Row 5	-28.16	-29.41 to -26.92	Yes	****	<0.0001
Row 2 vs. Row 3	-2.21	-3.456 to -0.9645	Yes	****	<0.0001
Row 2 vs. Row 4	-14.82	-16.06 to -13.57	Yes	****	<0.0001
Row 2 vs. Row 5	-27.66	-28.91 to -26.42	Yes	****	<0.0001
Row 3 vs. Row 4	-12.61	-13.85 to -11.36	Yes	****	<0.0001
Row 3 vs. Row 5	-25.45	-26.70 to -24.21	Yes	****	<0.0001
Row 4 vs. Row 5	-12.85	-14.09 to -11.60	Yes	****	<0.0001

## Sheet: 2e
Time (s)	50% Strain	70% Strain	90% Strain
0	0.315	0.092	0.031
0.07	0.126	0.031	0.031
0.13	0.063	0.146	0.01
0.2	0.126	0.204	0.01
0.27	0.063	0.087	0.073
0.33	0.126	0.028	0.073
0.4	0.189	0.087	0.052
0.47	0.189	0.028	0.052
0.53	0.189	0.263	0.073
0.6	0.189	0.204	0.094
0.67	0.189	0.263	0.094
0.73	0.063	0.263	0.116
0.8	0.126	0.204	0.116
0.87	0.252	0.204	0.094
0.93	0.252	0.263	0.073
1	0.063	0.263	0.052
1.07	0.063	0.263	0.073
1.13	0.126	0.146	0.094
1.2	0.252	0.087	0.094
1.27	0.189	0.204	0.031
1.33	0.063	0.263	0.031
1.4	0.063	0.204	0.073
1.47	0.189	0.028	0.094
1.53	0.252	0.087	0.052
1.6	0.126	0.204	0.01
1.67	0	0.263	0.052
1.73	0.063	0.146	0.073
1.8	0.189	0.028	0.094
1.87	0.252	0.146	0.031
1.93	0.189	0.146	0.011
2	0	0.263	0.052
2.07	0.063	0.087	0.094
2.13	0.189	0.028	0.094
2.2	0.126	0.146	0.031
2.27	0	0.204	0.031
2.33	0.066	0.146	0.031
2.4	0.063	0.031	0.052
2.47	0.189	0.031	0.031
2.53	0.066	0.092	0.033
2.6	0.192	0.151	0.033
2.67	0.192	0.151	0.031
2.73	0.129	0.151	0.01
2.8	0.192	0.151	0.054
2.87	0.129	0.151	0.054
2.93	0.192	0.151	0.054
3	0.192	0.151	0.054
3.07	0.192	0.151	0.054
3.13	0.192	0.151	0.054
3.2	0.192	0.151	0.054
3.27	0.192	0.151	0.054
3.33	0.192	0.151	0.054
3.4	0.192	0.21	0.054
3.47	0.192	0.21	0.075
3.53	0.192	0.151	0.075
3.6	0.192	0.151	0.054
3.67	0.192	0.151	0.054
3.73	0.192	0.151	0.054
3.8	0.192	0.151	0.054
3.87	0.255	0.21	0.054
3.93	0.192	0.151	0.075
4	0.192	0.21	0.075
4.07	0.192	0.269	0.075
4.13	0.192	0.269	0.096
4.2	0.255	0.269	0.117
4.27	0.192	0.21	0.096
4.33	0.192	0.21	0.075
4.4	0.192	0.389	0.096
4.47	0.318	0.389	0.139
4.53	0.255	0.269	0.139
4.6	0.255	0.21	0.096
4.67	0.255	0.269	0.075
4.73	0.255	0.448	0.096
4.8	0.318	0.389	0.16
4.87	0.51	0.269	0.117
4.93	0.447	0.21	0.096
5	0.318	0.269	0.075
5.07	0.255	0.448	0.139
5.13	0.381	0.328	0.181
5.2	0.51	0.269	0.202
5.27	0.381	0.21	0.223
5.33	0.318	0.389	0.223
5.4	0.255	0.448	0.223
5.47	0.447	0.389	0.223
5.53	0.51	0.389	0.223
5.6	0.381	0.507	0.223
5.67	0.255	0.507	0.223
5.73	0.255	0.624	0.244
5.8	0.447	0.624	0.244
5.87	0.447	0.624	0.266
5.93	0.381	0.624	0.244
6	0.255	0.624	0.266
6.07	0.318	0.624	0.308
6.13	0.447	0.624	0.308
6.2	0.447	0.624	0.266
6.27	0.318	0.624	0.244
6.33	0.255	0.745	0.287
6.4	0.318	0.683	0.308
6.47	0.51	0.683	0.266
6.53	0.447	0.683	0.35
6.6	0.318	0.745	0.393
6.67	0.447	0.862	0.371
6.73	0.51	0.804	0.308
6.8	0.636	0.745	0.35
6.87	0.636	0.683	0.393
6.93	0.699	0.745	0.393
7	0.699	0.745	0.393
7.07	0.636	0.804	0.393
7.13	0.699	0.862	0.393
7.2	0.699	1.039	0.414
7.27	0.699	0.921	0.499
7.33	0.699	0.921	0.499
7.4	0.699	0.98	0.499
7.47	0.699	1.1	0.52
7.53	0.699	1.039	0.562
7.6	0.699	0.98	0.562
7.67	0.699	1.039	0.562
7.73	0.699	1.1	0.604
7.8	0.699	1.1	0.71
7.87	0.699	1.1	0.689
7.93	0.699	1.1	0.689
8	0.699	1.218	0.71
8.07	0.699	1.277	0.731
8.13	0.699	1.515	0.753
8.2	0.699	1.456	0.753
8.27	0.765	1.336	0.795
8.33	0.765	1.456	0.901
8.4	0.891	1.574	0.943
8.47	0.891	1.574	0.986
8.53	0.828	1.574	1.07
8.6	0.765	1.574	1.113
8.67	0.891	1.632	1.155
8.73	1.017	1.812	1.24
8.8	0.891	2.047	1.388
8.87	0.765	1.87	1.473
8.93	0.765	1.87	1.536
9	0.954	1.988	1.6
9.07	0.954	2.047	1.727
9.13	0.891	1.929	1.875
9.2	0.765	2.047	2.023
9.27	0.765	2.047	2.172
9.33	0.828	2.108	2.32
9.4	0.891	2.108	2.532
9.47	0.828	2.167	2.765
9.53	0.954	2.464	3.019
9.6	1.08	2.523	3.273
9.67	1.017	2.582	3.59
9.73	1.08	2.64	3.908
9.8	1.146	2.937	4.374
9.87	1.209	3.055	4.798
9.93	1.08	3.055	5.263
10	0.954	3.352	5.772
10.01	1.017	3.472	5.772
10.08	1.08	3.472	5.391
10.14	1.146	3.293	5.242
10.21	1.209	3.116	5.073
10.28	1.08	2.996	4.967
10.34	1.017	2.996	4.925
10.41	1.08	3.055	4.819
10.48	1.017	3.055	4.798
10.54	1.146	2.996	4.734
10.61	0.891	2.996	4.713
10.68	0.891	2.996	4.628
10.74	0.891	2.996	4.628
10.81	0.765	2.996	4.607
10.88	0.828	2.996	4.586
10.94	0.891	2.996	4.586
11.01	0.828	2.996	4.607
11.08	0.828	2.937	4.628
11.14	0.765	2.82	4.565
11.21	0.828	2.82	4.522
11.28	0.891	2.699	4.459
11.34	0.891	2.64	4.459
11.41	0.765	2.699	4.459
11.48	0.765	2.82	4.459
11.54	0.891	2.699	4.459
11.61	1.017	2.582	4.416
11.68	0.891	2.582	4.459
11.74	0.765	2.761	4.459
11.81	0.765	2.761	4.395
11.88	0.891	2.699	4.395
11.94	0.954	2.582	4.395
12.01	0.891	2.582	4.374
12.08	0.765	2.761	4.289
12.14	0.765	2.761	4.31
12.21	0.954	2.64	4.289
12.28	0.954	2.582	4.289
12.34	0.828	2.64	4.289
12.41	0.765	2.761	4.289
12.48	0.828	2.761	4.289
12.54	0.954	2.64	4.289
12.61	0.954	2.582	4.268
12.68	0.828	2.699	4.289
12.74	0.765	2.761	4.247
12.81	0.828	2.699	4.205
12.88	1.017	2.582	4.247
12.94	0.891	2.582	4.268
13.01	0.828	2.699	4.289
13.08	0.765	2.761	4.226
13.14	0.891	2.64	4.226
13.21	0.954	2.582	4.247
13.28	0.891	2.699	4.268
13.34	0.765	2.699	4.247
13.41	0.765	2.64	4.226
13.48	0.954	2.582	4.183
13.54	0.954	2.523	4.162
13.61	0.891	2.523	4.141
13.68	0.765	2.523	4.141
13.74	0.765	2.523	4.183
13.81	0.954	2.523	4.205
13.88	0.954	2.582	4.162
13.94	0.828	2.582	4.141
14.01	0.765	2.523	4.162
14.08	0.828	2.523	4.205
14.14	0.954	2.523	4.205
14.21	0.954	2.523	4.162
14.28	0.828	2.523	4.141
14.34	0.765	2.523	4.162
14.41	0.891	2.523	4.205
14.48	1.017	2.523	4.183
14.54	0.891	2.523	4.141
14.61	0.828	2.523	4.12
14.68	0.765	2.523	4.141
14.74	0.891	2.523	4.12
14.81	0.954	2.523	4.12
14.88	0.891	2.523	4.12
14.94	0.765	2.523	4.12
15.01	0.765	2.523	4.12
15.02	0.765	2.523	4.12
15.09	0.828	2.523	3.4
15.15	0.828	2.226	2.489
15.22	0.765	2.047	2.002
15.29	0.765	1.812	1.663
15.35	0.699	1.691	1.473
15.42	0.699	1.574	1.282
15.49	0.699	1.574	1.134
15.55	0.699	1.456	1.028
15.62	0.51	1.159	0.901
15.69	0.51	1.1	0.816
15.75	0.51	1.039	0.731
15.82	0.381	1.1	0.689
15.89	0.318	0.98	0.731
15.95	0.255	0.921	0.626
16.02	0.381	0.862	0.562
16.09	0.51	0.683	0.52
16.15	0.381	0.683	0.52
16.22	0.255	0.804	0.414
16.29	0.255	0.862	0.393
16.35	0.381	0.745	0.371
16.42	0.447	0.683	0.35
16.49	0.318	0.624	0.371
16.55	0.255	0.624	0.329
16.62	0.255	0.624	0.287
16.69	0.318	0.624	0.287
16.75	0.255	0.624	0.266
16.82	0.255	0.624	0.244
16.89	0.255	0.624	0.244
16.95	0.192	0.566	0.223
17.02	0.318	0.328	0.223
17.09	0.192	0.269	0.223
17.15	0.192	0.448	0.223
17.22	0.192	0.328	0.202
17.29	0.192	0.269	0.181
17.35	0.192	0.21	0.117
17.42	0.192	0.328	0.096
17.49	0.192	0.389	0.075
17.55	0.192	0.328	0.117
17.62	0.192	0.21	0.16
17.69	0.192	0.21	0.117
17.75	0.192	0.269	0.075
17.82	0.192	0.328	0.075
17.89	0.192	0.269	0.096
17.95	0.255	0.21	0.096
18.02	0.192	0.151	0.075
18.09	0.192	0.21	0.075
18.15	0.192	0.21	0.054
18.22	0.192	0.21	0.054
18.29	0.192	0.151	0.054
18.35	0.192	0.151	0.054
18.42	0.192	0.151	0.054
18.49	0.129	0.151	0.054
18.55	0.066	0.151	0.054
18.62	0.066	0.151	0.054
18.69	0.066	0.21	0.054
18.75	0	0.21	0.054
18.82	0	0.151	0.054
18.89	0.066	0.151	0.054
18.95	0	0.151	0.054
19.02	0.063	0.151	0.054
19.09	0.126	0.151	0.033
19.15	0.252	0.151	0.033
19.22	0.063	0.092	0.033
19.29	0	0.151	0.011
19.35	0.126	0.092	0.052
19.42	0.252	0.031	0.073
19.49	0.252	0.092	0.031
19.55	0.063	0.028	0.01
19.62	0.063	0.087	0.052
19.69	0.126	0.028	0.094
19.75	0.252	0.028	0.073
19.82	0.189	0.146	0.01
19.89	0	0.204	0.031
19.95	0.063	0.146	0.073
20.02	0.189	0.028	0.094
20.09	0.252	0.087	0.052
20.15	0.126	0.204	0.01
20.22	0.066	0.263	0.031
20.29	0.063	0.146	0.073
20.35	0.189	0.028	0.094
20.42	0.252	0.146	0.031
20.49	0.126	0.204	0.011
20.55	0	0.263	0.052
20.62	0.126	0.087	0.073
20.69	0.189	0.028	0.073
20.75	0.252	0.146	0.031
20.82	0.126	0.263	0.011
20.89	0	0.263	0.031
20.95	0.126	0.087	0.073
21.02	0.252	0.087	0.094
21.09	0.252	0.146	0.031
21.15	0.126	0.263	0.031
21.22	0.063	0.204	0.052
21.29	0.126	0.028	0.073
21.35	0.252	0.087	0.073
21.42	0.189	0.204	0.01
21.49	0.126	0.263	0.031
21.55	0.063	0.204	0.073
21.62	0.189	0.087	0.073
21.69	0.252	0.146	0.073
21.75	0.252	0.204	0.031
21.82	0.189	0.263	0.073
21.89	0.126	0.204	0.094
21.95	0.252	0.087	0.116
22.02	0.189	0.204	0.073
22.09	0.252	0.204	0.094
22.15	0.189	0.263	0.073
22.22	0.252	0.204	0.073
22.29	0.252	0.204	0.094
22.35	0.189	0.263	0.073
22.42	0.252	0.263	0.094
22.49	0.252	0.263	0.073
22.55	0.252	0.204	0.073
22.62	0.315	0.204	0.052
22.69	0.189	0.146	0.052
22.75	0.189	0.325	0.073
22.82	0.252	0.204	0.073
22.89	0.252	0.263	0.052
22.95	0.189	0.204	0.01
23.02	0.189	0.146	0.052
23.09	0.189	0.204	0.073
23.15	0.252	0.204	0.01
23.22	0.189	0.204	0.01
23.29	0.252	0.263	0.01
23.35	0.252	0.204	0.052
23.42	0.189	0.146	0.01
23.49	0.189	0.087	0.01
23.55	0.252	0.204	0.033
23.62	0.126	0.204	0.011
23.69	0.063	0.028	0.031
23.75	0.063	0.031	0.01
23.82	0	0.087	0.073
23.89	0	0.146	0.031
23.95	0.129	0.028	0.073
24.02	0.063	0.092	0.052
24.09	0.063	0.031	0.052
24.15	0.063	0.028	0.031
24.22	0	0.146	0.01
24.29	0.066	0.087	0.052
24.35	0.063	0.092	0.052
24.42	0.063	0.092	0.052
24.49	0	0.146	0.031
24.55	0	0.087	0.094
24.62	0.063	0.028	0.073
24.69	0.189	0.092	0.094
24.75	0.126	0.146	0.094
24.82	0.126	0.146	0.094
24.89	0	0.146	0.094
24.95	0	0.087	0.116
25.02	0.063	0.031	0.116
25.09	0	0.028	0.094
25.15	0	0.146	0.094
25.22	0	0.087	0.116
25.29	0	0.092	0.116
25.35	0.126	0.151	0.116
25.42	0.063	0.028	0.094
25.49	0.066	0.087	0.073
25.55	0.066	0.087	0.116
25.62	0	0.092	0.094
25.69	0.126	0.087	0.073
25.75	0.063	0.087	0.052
25.82	0.066	0.087	0.073
25.89	0.066	0.028	0.094
25.95	0.126	0.151	0.052
26.02	0.063	0.092	0.094
26.09	0.066	0.146	0.052
26.15	0.192	0.087	0.073
26.22	0.129	0.031	0.073
26.29	0.063	0.031	0.073
26.35	0.063	0.031	0.073
26.42	0	0.146	0.052
26.49	0.129	0.087	0.116
26.55	0.066	0.146	0.073
26.62	0.063	0.031	0.031
26.69	0.063	0.028	0.052
26.75	0.066	0.146	0.094
26.82	0.129	0.087	0.073
26.89	0	0.031	0.052
26.95	0.126	0.092	0.073
27.02	0	0.146	0.031
27.09	0.129	0.146	0.094
27.15	0.066	0.087	0.094
27.22	0	0.028	0.073
27.29	0.063	0.031	0.094
27.35	0.063	0.087	0.052
27.42	0.066	0.146	0.094
27.49	0.066	0.031	0.073
27.55	0.126	0.151	0.073
27.62	0.126	0.087	0.094
27.69	0	0.204	0.073
27.75	0.129	0.087	0.052
27.82	0.063	0.028	0.031
27.89	0.126	0.092	0.052
27.95	0.189	0.031	0.052
28.02	0.063	0.087	0.031
28.09	0.129	0.087	0.031
28.15	0	0.031	0.094
28.22	0	0.028	0.073
28.29	0	0.028	0.031
28.35	0.066	0.087	0.052
28.42	0.192	0.028	0.116
28.49	0	0.092	0.073
28.55	0.126	0.092	0.073
28.62	0	0.028	0.094
28.69	0.066	0.146	0.011
28.75	0.129	0.028	0.052
28.82	0.189	0.031	0.052
28.89	0.126	0.092	0.073
28.95	0	0.028	0.01
29.02	0.066	0.146	0.01
29.09	0.066	0.087	0.052
29.15	0	0.151	0.073
29.22	0.063	0.028	0.052
29.29	0	0.146	0.052
29.35	0.066	0.028	0.031
29.42	0.129	0.031	0.073
29.49	0.063	0.151	0.073
29.55	0.063	0.031	0.031
29.62	0	0.087	0.01
29.69	0.129	0.087	0.031
29.75	0.066	0.087	0.031
29.82	0.063	0.092	0.031
29.89	0	0.087	0.01
29.95	0.066	0.146	0.094
30.02	0	0.028	0.031
30.03	0.063	0.028	0.031
30.1	0.126	0.028	0.073
30.16	0.063	0.031	0.052
30.23	0	0.204	0.033
30.3	0.129	0.146	0.033
30.36	0.066	0.028	0.073
30.43	0.126	0.028	0.073
30.5	0.126	0.087	0.052
30.56	0.126	0.204	0.031
30.63	0	0.087	0.031
30.7	0	0.087	0.052
30.76	0.126	0.087	0.052
30.83	0.189	0.087	0.052
30.9	0.189	0.204	0.01
30.96	0.189	0.204	0.031
31.03	0.189	0.263	0.052
31.1	0.126	0.263	0.073
31.16	0.189	0.204	0.094
31.23	0.252	0.204	0.094
31.3	0.252	0.263	0.052
31.36	0.189	0.263	0.052
31.43	0.063	0.263	0.052
31.5	0.126	0.204	0.094
31.56	0.189	0.146	0.094
31.63	0.252	0.204	0.052
31.7	0.063	0.263	0.01
31.76	0	0.263	0.052
31.83	0.126	0.087	0.094
31.9	0.252	0.087	0.094
31.96	0.252	0.146	0.052
32.03	0	0.263	0.031
32.1	0.063	0.263	0.052
32.16	0.126	0.087	0.094
32.23	0.252	0.087	0.073
32.3	0.189	0.204	0.01
32.36	0.063	0.263	0.031
32.43	0.063	0.204	0.073
32.5	0.189	0.087	0.094
32.56	0.252	0.087	0.073
32.63	0.189	0.204	0.01
32.7	0	0.263	0.031
32.76	0.063	0.146	0.073
32.83	0.189	0.092	0.094
32.9	0.252	0.092	0.073
32.96	0.126	0.028	0.011
33.03	0	0.031	0.031
33.1	0.063	0.092	0.01
33.16	0	0.151	0.01
33.23	0.126	0.151	0.011
33.3	0	0.151	0.054
33.36	0.066	0.151	0.033
33.43	0.129	0.151	0.033
33.5	0.192	0.151	0.033
33.56	0.192	0.151	0.054
33.63	0.129	0.151	0.054
33.7	0.192	0.151	0.054
33.76	0.192	0.151	0.054
33.83	0.192	0.151	0.054
33.9	0.192	0.151	0.054
33.96	0.192	0.151	0.054
34.03	0.192	0.151	0.054
34.1	0.192	0.151	0.054
34.16	0.192	0.151	0.054
34.23	0.192	0.151	0.054
34.3	0.192	0.151	0.054
34.36	0.192	0.151	0.054
34.43	0.192	0.21	0.054
34.5	0.192	0.21	0.054
34.56	0.192	0.21	0.117
34.63	0.192	0.21	0.096
34.7	0.192	0.21	0.075
34.76	0.192	0.389	0.075
34.83	0.192	0.328	0.096
34.9	0.192	0.21	0.139
34.96	0.192	0.21	0.117
35.03	0.192	0.328	0.075
35.1	0.192	0.389	0.075
35.16	0.192	0.328	0.117
35.23	0.255	0.21	0.139
35.3	0.192	0.21	0.117
35.36	0.192	0.328	0.075
35.43	0.255	0.389	0.075
35.5	0.255	0.269	0.16
35.56	0.255	0.21	0.139
35.63	0.381	0.269	0.096
35.7	0.318	0.389	0.075
35.76	0.255	0.389	0.139
35.83	0.255	0.448	0.202
35.9	0.447	0.328	0.223
35.96	0.447	0.448	0.223
36.03	0.318	0.566	0.223
36.1	0.255	0.624	0.223
36.16	0.318	0.624	0.223
36.23	0.447	0.624	0.223
36.3	0.381	0.624	0.244
36.36	0.318	0.624	0.244
36.43	0.255	0.624	0.266
36.5	0.381	0.624	0.308
36.56	0.51	0.624	0.287
36.63	0.381	0.624	0.244
36.7	0.255	0.683	0.244
36.76	0.255	0.683	0.287
36.83	0.381	0.683	0.308
36.9	0.447	0.683	0.266
36.96	0.381	0.804	0.329
37.03	0.255	0.862	0.393
37.1	0.255	0.745	0.329
37.16	0.51	0.683	0.329
37.23	0.447	0.683	0.35
37.3	0.381	0.745	0.393
37.36	0.255	0.804	0.393
37.43	0.318	0.745	0.393
37.5	0.51	0.921	0.393
37.56	0.51	1.039	0.414
37.63	0.51	0.862	0.52
37.7	0.636	0.98	0.541
37.76	0.636	1.039	0.499
37.83	0.699	1.1	0.562
37.9	0.699	1.1	0.562
37.96	0.699	1.1	0.562
38.03	0.699	1.1	0.647
38.1	0.636	1.1	0.647
38.16	0.699	1.1	0.71
38.23	0.699	1.159	0.689
38.3	0.699	1.218	0.689
38.36	0.699	1.336	0.774
38.43	0.699	1.574	0.816
38.5	0.699	1.515	0.859
38.56	0.699	1.456	0.901
38.63	0.699	1.456	0.943
38.7	0.699	1.574	1.07
38.76	0.699	1.574	1.091
38.83	0.765	1.574	1.219
38.9	0.765	1.753	1.303
38.96	0.765	1.87	1.409
39.03	0.828	1.988	1.473
39.1	0.954	1.988	1.536
39.16	0.954	1.87	1.642
39.23	0.828	1.988	1.812
39.3	0.765	1.988	1.981
39.36	0.765	2.047	2.15
39.43	0.891	2.108	2.299
39.5	0.891	2.226	2.532
39.56	0.765	2.405	2.743
39.63	0.765	2.523	3.061
39.7	0.828	2.582	3.357
39.76	0.954	2.699	3.654
39.83	0.891	2.996	4.035
39.9	1.08	2.996	4.522
39.96	1.209	3.175	5.009
40.03	1.08	3.413	5.285
40.04	1.017	3.413	4.967
40.11	1.017	3.116	4.776
40.17	0.828	3.116	4.649
40.24	0.891	3.055	4.586
40.31	1.146	2.996	4.586
40.37	0.954	2.996	4.522
40.44	0.891	2.996	4.459
40.51	0.828	2.996	4.438
40.57	0.765	2.996	4.374
40.64	0.828	2.996	4.353
40.71	0.954	2.996	4.289
40.77	0.954	2.937	4.289
40.84	0.828	2.996	4.289
40.91	0.765	2.996	4.205
40.97	0.828	2.937	4.226
41.04	1.017	2.64	4.247
41.11	0.828	2.761	4.183
41.17	0.828	2.82	4.162
41.24	0.765	2.699	4.226
41.31	0.891	2.582	4.183
41.37	1.017	2.582	4.141
41.44	0.891	2.761	4.141
41.51	0.765	2.761	4.141
41.57	0.765	2.699	4.12
41.64	0.954	2.582	4.12
41.71	0.954	2.64	4.12
41.77	0.828	2.761	4.12
41.84	0.765	2.761	4.099
41.91	0.765	2.64	4.078
41.97	0.954	2.64	3.993
42.04	0.954	2.64	3.972
42.11	0.828	2.761	3.993
42.17	0.765	2.761	4.035
42.24	0.828	2.64	4.035
42.31	0.954	2.582	3.993
42.37	0.954	2.64	3.972
42.44	0.828	2.82	3.993
42.51	0.765	2.699	4.035
42.57	0.828	2.64	4.014
42.64	0.954	2.582	3.972
42.71	0.891	2.699	3.95
42.77	0.828	2.761	3.972
42.84	0.765	2.699	3.95
42.91	0.891	2.582	3.95
42.97	1.017	2.64	3.95
43.04	0.891	2.582	3.95
43.11	0.765	2.582	3.95
43.17	0.765	2.582	3.95
43.24	0.954	2.523	3.95
43.31	0.954	2.582	3.95
43.37	0.891	2.582	3.95
43.44	0.765	2.523	3.929
43.51	0.828	2.523	3.929
43.57	1.017	2.523	3.845
43.64	0.954	2.523	3.845
43.71	0.828	2.523	3.823
43.77	0.765	2.523	3.887
43.84	0.828	2.523	3.866
43.91	0.954	2.523	3.823
43.97	0.954	2.523	3.802
44.04	0.828	2.523	3.823
44.11	0.765	2.523	3.866
44.17	0.828	2.523	3.845
44.24	1.017	2.582	3.823
44.31	0.891	2.523	3.802
44.37	0.828	2.523	3.845
44.44	0.765	2.523	3.887
44.51	0.891	2.523	3.845
44.57	1.017	2.523	3.802
44.64	0.891	2.523	3.802
44.71	0.765	2.523	3.823
44.77	0.765	2.523	3.802
44.84	0.891	2.523	3.802
44.91	0.954	2.523	3.802
44.97	0.891	2.523	3.802
45.04	0.765	2.523	3.802
45.11	0.765	2.285	3.209
45.17	0.828	2.047	2.383
45.24	0.699	1.988	1.917
45.31	0.699	1.691	1.557
45.37	0.699	1.574	1.409
45.44	0.699	1.515	1.219
45.51	0.699	1.277	1.091
45.57	0.573	1.1	0.964
45.64	0.447	1.1	0.88
45.71	0.255	1.039	0.753
45.77	0.381	1.039	0.689
45.84	0.51	1.1	0.71
45.91	0.381	0.921	0.668
45.97	0.318	0.804	0.562
46.04	0.255	0.745	0.541
46.11	0.381	0.683	0.477
46.17	0.51	0.683	0.435
46.24	0.381	0.745	0.393
46.31	0.255	0.683	0.393
46.37	0.255	0.683	0.35
46.44	0.381	0.624	0.329
46.51	0.447	0.624	0.308
46.57	0.318	0.624	0.244
46.64	0.255	0.624	0.266
46.71	0.255	0.624	0.308
46.77	0.255	0.566	0.287
46.84	0.255	0.389	0.244
46.91	0.192	0.448	0.223
46.97	0.192	0.507	0.223
47.04	0.255	0.328	0.223
47.11	0.318	0.21	0.223
47.17	0.192	0.328	0.16
47.24	0.192	0.448	0.096
47.31	0.192	0.328	0.117
47.37	0.192	0.269	0.16
47.44	0.192	0.21	0.117
47.51	0.192	0.328	0.075
47.57	0.192	0.448	0.075
47.64	0.192	0.269	0.139
47.71	0.192	0.21	0.139
47.77	0.192	0.21	0.117
47.84	0.192	0.269	0.075
47.91	0.192	0.21	0.075
47.97	0.192	0.21	0.075
48.04	0.192	0.21	0.075
48.11	0.192	0.151	0.054
48.17	0.192	0.21	0.054
48.24	0.129	0.151	0.054
48.31	0.192	0.151	0.054
48.37	0.192	0.151	0.054
48.44	0.066	0.151	0.054
48.51	0.066	0.151	0.054
48.57	0.063	0.151	0.054
48.64	0.063	0.151	0.054
48.71	0	0.151	0.054
48.77	0.063	0.151	0.054
48.84	0.063	0.151	0.054
48.91	0.189	0.151	0.054
48.97	0.063	0.151	0.054
49.04	0	0.092	0.054
49.11	0.063	0.151	0.033
49.17	0.189	0.151	0.033
49.24	0.252	0.092	0.011
49.31	0.063	0.028	0.01
49.37	0	0.146	0.01
49.44	0.126	0.087	0.073
49.51	0.252	0.087	0.073
49.57	0.252	0.146	0.031
49.64	0.063	0.263	0.031
49.71	0.063	0.204	0.073
49.77	0.126	0.087	0.094
49.84	0.252	0.087	0.073
49.91	0.189	0.204	0.01
49.97	0.063	0.263	0.031
50.04	0.063	0.204	0.073
50.11	0.189	0.087	0.094
50.17	0.252	0.087	0.073
50.24	0.126	0.204	0.01
50.31	0.063	0.263	0.052
50.37	0.063	0.146	0.073
50.44	0.189	0.028	0.094
50.51	0.252	0.146	0.052
50.57	0.189	0.204	0.01
50.64	0	0.263	0.052
50.71	0.126	0.087	0.094
50.77	0.189	0.028	0.094
50.84	0.252	0.146	0.031
50.91	0.063	0.204	0.031
50.97	0	0.263	0.052
51.04	0.126	0.087	0.094
51.11	0.252	0.087	0.073
51.17	0.252	0.146	0.031
51.24	0.126	0.263	0.031
51.31	0.126	0.204	0.073
51.37	0.189	0.087	0.094
51.44	0.252	0.087	0.073
51.51	0.252	0.146	0.031
51.57	0.189	0.146	0.073
51.64	0.189	0.204	0.094
51.71	0.189	0.146	0.094
51.77	0.315	0.087	0.073
51.84	0.252	0.146	0.052
51.91	0.189	0.146	0.094
51.97	0.252	0.087	0.094
52.04	0.252	0.146	0.094
52.11	0.252	0.204	0.094
52.17	0.252	0.204	0.073
52.24	0.252	0.204	0.094
52.31	0.252	0.146	0.094
52.37	0.252	0.204	0.073
52.44	0.315	0.146	0.094
52.51	0.189	0.146	0.073
52.57	0.189	0.087	0.073
52.64	0.126	0.263	0.031
52.71	0.126	0.146	0.073
52.77	0.063	0.146	0.073
52.84	0.189	0.087	0.073
52.91	0.252	0.087	0.073
52.97	0.189	0.146	0.052
53.04	0.126	0.204	0.073
53.11	0.063	0.028	0.073
53.17	0.189	0.028	0.073
53.24	0.189	0.028	0.031
53.31	0.129	0.146	0.031
53.37	0.066	0.204	0.031
53.44	0.066	0.028	0.073
53.51	0.126	0.092	0.031
53.57	0.063	0.028	0.01
53.64	0	0.087	0.01
53.71	0.066	0.028	0.031
53.77	0.126	0.028	0.052
53.84	0.189	0.031	0.052
53.91	0	0.263	0.01
53.97	0	0.146	0.01
54.04	0.129	0.028	0.052
54.11	0.063	0.087	0.073
54.17	0.063	0.087	0.052
54.24	0.066	0.146	0.052
54.31	0	0.087	0.052
54.37	0.066	0.146	0.094
54.44	0.126	0.031	0.094
54.51	0.126	0.031	0.094
54.57	0.252	0.087	0.073
54.64	0.252	0.146	0.073
54.71	0.126	0.087	0.094
54.77	0.189	0.028	0.073
54.84	0.189	0.028	0.116
54.91	0.126	0.087	0.094
54.97	0	0.087	0.094
55.04	0.063	0.031	0.073
55.11	0.063	0.092	0.094
55.17	0.126	0.028	0.116
55.24	0.063	0.146	0.116
55.31	0	0.028	0.094
55.37	0.063	0.031	0.116
55.44	0.189	0.031	0.094
55.51	0.063	0.087	0.116
55.57	0.066	0.146	0.073
55.64	0.063	0.028	0.116
55.71	0.126	0.092	0.073
55.77	0.126	0.031	0.073
55.84	0.063	0.146	0.031
55.91	0.129	0.146	0.052
55.97	0.066	0.087	0.094
56.04	0.063	0.031	0.094
56.11	0.126	0.028	0.073
56.17	0.066	0.146	0.094
56.24	0.066	0.087	0.052
56.31	0	0.028	0.052
56.37	0.063	0.031	0.073
56.44	0.063	0.028	0.052
56.51	0	0.146	0.073
56.57	0.066	0.146	0.073
56.64	0.066	0.031	0.052
56.71	0.126	0.151	0.073
56.77	0.063	0.031	0.052
56.84	0	0.146	0.052
56.91	0.066	0.031	0.052
56.97	0.063	0.031	0.073
57.04	0.063	0.151	0.094
57.11	0	0.087	0.094
57.17	0.066	0.146	0.094
57.24	0.192	0.028	0.094
57.31	0.063	0.151	0.073
57.37	0.126	0.092	0.073
57.44	0.063	0.146	0.052
57.51	0.066	0.146	0.073
57.57	0	0.028	0.031
57.64	0.063	0.028	0.052
57.71	0.063	0.031	0.073
57.77	0.063	0.087	0.052
57.84	0	0.028	0.031
57.91	0.126	0.031	0.073
57.97	0.126	0.092	0.052
58.04	0.126	0.028	0.01
58.11	0.063	0.146	0.031
58.17	0.066	0.087	0.031
58.24	0.129	0.092	0.052
58.31	0.126	0.092	0.052
58.37	0.126	0.028	0.073
58.44	0	0.146	0.031
58.51	0.066	0.028	0.073
58.57	0	0.028	0.052
58.64	0.189	0.028	0.031
58.71	0.063	0.028	0.052
58.77	0	0.087	0.031
58.84	0.066	0.087	0.031
58.91	0.063	0.031	0.094
58.97	0.063	0.092	0.094
59.04	0.063	0.146	0.094
59.11	0	0.146	0.011
59.17	0.063	0.028	0.031
59.24	0.126	0.028	0.073
59.31	0	0.087	0.011
59.37	0.066	0.087	0.054
59.44	0.066	0.087	0.011
59.51	0	0.028	0.052
59.57	0.126	0.028	0.073
59.64	0	0.031	0.01
59.71	0.066	0.087	0.011
59.77	0.066	0.028	0.01
59.84	0.129	0.031	0.052
59.91	0.063	0.092	0.052
59.97	0.063	0.028	0.011
60.04	0	0.146	0.009
60.05	0.063	0.087	0.009
60.12	0.066	0.087	0.042
60.18	0.063	0.028	0.025
60.25	0.126	0.092	0.025
60.32	0.063	0.146	0.027
60.38	0	0.146	0.025
60.45	0.129	0.028	0.042
60.52	0.126	0.028	0.059
60.58	0.126	0.087	0.042
60.65	0	0.204	0.042
60.72	0	0.146	0.025
60.78	0	0.028	0.059
60.85	0.189	0.031	0.059
60.92	0.126	0.087	0.094
60.98	0.126	0.146	0.076
61.05	0.252	0.087	0.059
61.12	0.189	0.087	0.042
61.18	0.189	0.028	0.059
61.25	0.252	0.028	0.059
61.32	0.189	0.204	0.059
61.38	0.315	0.204	0.042
61.45	0.189	0.204	0.025
61.52	0.126	0.325	0.042
61.58	0.126	0.204	0.042
61.65	0.189	0.087	0.059
61.72	0.252	0.146	0.042
61.78	0.126	0.263	0.008
61.85	0	0.263	0.042
61.92	0.126	0.087	0.076
61.98	0.252	0.087	0.059
62.05	0.189	0.146	0.008
62.12	0	0.263	0.025
62.18	0.063	0.204	0.042
62.25	0.126	0.028	0.059
62.32	0.252	0.087	0.059
62.38	0.252	0.204	0.025
62.45	0	0.263	0.025
62.52	0.063	0.146	0.059
62.58	0.189	0.031	0.059
62.65	0.252	0.087	0.025
62.72	0.189	0.204	0.008
62.78	0	0.263	0.025
62.85	0.063	0.087	0.025
62.92	0.189	0.092	0.059
62.98	0.252	0.028	0.008
63.05	0.189	0.087	0.009
63.12	0	0.028	0.008
63.18	0.126	0.031	0.009
63.25	0.189	0.031	0.044
63.32	0.189	0.092	0.044
63.38	0.066	0.092	0.027
63.45	0	0.092	0.044
63.52	0.063	0.151	0.044
63.58	0.126	0.151	0.044
63.65	0	0.151	0.044
63.72	0.129	0.151	0.044
63.78	0.129	0.151	0.044
63.85	0.066	0.151	0.044
63.92	0.192	0.151	0.044
63.98	0.192	0.151	0.044
64.05	0.192	0.151	0.044
64.12	0.192	0.151	0.044
64.18	0.192	0.151	0.044
64.25	0.192	0.151	0.061
64.32	0.192	0.151	0.044
64.38	0.192	0.151	0.061
64.45	0.192	0.21	0.061
64.52	0.192	0.151	0.044
64.58	0.192	0.21	0.061
64.65	0.192	0.21	0.095
64.72	0.192	0.21	0.095
64.78	0.192	0.151	0.061
64.85	0.192	0.269	0.061
64.92	0.192	0.269	0.113
64.98	0.255	0.21	0.13
65.05	0.192	0.269	0.095
65.12	0.192	0.389	0.061
65.18	0.192	0.389	0.061
65.25	0.192	0.328	0.095
65.32	0.318	0.21	0.113
65.38	0.192	0.21	0.095
65.45	0.192	0.389	0.061
65.52	0.192	0.389	0.078
65.58	0.192	0.269	0.113
65.65	0.318	0.21	0.13
65.72	0.255	0.328	0.113
65.78	0.192	0.448	0.147
65.85	0.192	0.389	0.181
65.92	0.255	0.328	0.181
65.98	0.318	0.328	0.181
66.05	0.318	0.507	0.181
66.12	0.255	0.566	0.181
66.18	0.255	0.566	0.181
66.25	0.318	0.624	0.181
66.32	0.381	0.624	0.198
66.38	0.318	0.624	0.198
66.45	0.318	0.624	0.198
66.52	0.255	0.624	0.233
66.58	0.381	0.624	0.268
66.65	0.51	0.624	0.233
66.72	0.381	0.624	0.198
66.78	0.255	0.624	0.198
66.85	0.255	0.624	0.233
66.92	0.447	0.624	0.251
66.98	0.447	0.683	0.268
67.05	0.381	0.745	0.32
67.12	0.255	0.862	0.32
67.18	0.255	0.745	0.268
67.25	0.51	0.683	0.268
67.32	0.447	0.745	0.302
67.38	0.318	0.862	0.32
67.45	0.255	0.804	0.337
67.52	0.381	0.745	0.32
67.58	0.51	0.745	0.337
67.65	0.447	1.1	0.406
67.72	0.447	0.921	0.457
67.78	0.381	0.98	0.44
67.85	0.573	1.039	0.44
67.92	0.636	1.1	0.457
67.98	0.699	1.039	0.457
68.05	0.699	0.921	0.577
68.12	0.699	1.039	0.543
68.18	0.636	1.1	0.543
68.25	0.699	1.1	0.577
68.32	0.699	1.159	0.577
68.38	0.699	1.1	0.595
68.45	0.699	1.277	0.647
68.52	0.699	1.515	0.716
68.58	0.699	1.515	0.75
68.65	0.699	1.397	0.784
68.72	0.699	1.397	0.87
68.78	0.699	1.574	0.887
68.85	0.699	1.574	0.939
68.92	0.765	1.574	1.026
68.98	0.765	1.691	1.129
69.05	0.765	1.87	1.198
69.12	0.828	1.929	1.266
69.18	0.891	1.929	1.353
69.25	0.954	1.988	1.456
69.32	0.828	1.929	1.611
69.38	0.765	2.047	1.749
69.45	0.828	2.047	1.87
69.52	0.954	2.108	2.059
69.58	0.891	2.226	2.231
69.65	0.765	2.523	2.455
69.72	0.765	2.582	2.696
69.78	0.828	2.64	2.955
69.85	0.891	2.996	3.282
69.92	0.954	3.055	3.644
69.98	0.954	3.175	4.023
70.05	1.08	3.293	4.299
70.12	1.017	2.996	4.023
70.18	0.891	3.055	3.902
70.25	0.828	3.055	3.781
70.32	0.765	2.996	3.713
70.38	0.765	2.996	3.713
70.45	0.891	2.996	3.678
70.52	0.891	2.996	3.627
70.58	0.828	2.996	3.627
70.65	0.765	2.996	3.61
70.72	0.828	2.878	3.54
70.78	1.017	2.82	3.506
70.85	0.954	2.699	3.488
70.92	0.828	2.82	3.488
70.98	0.765	2.699	3.471
71.05	0.828	2.64	3.42
71.12	1.017	2.582	3.454
71.18	0.891	2.699	3.437
71.25	0.828	2.82	3.368
71.32	0.765	2.699	3.402
71.38	0.954	2.582	3.437
71.45	1.017	2.582	3.402
71.52	0.891	2.761	3.368
71.58	0.765	2.761	3.368
71.65	0.765	2.699	3.351
71.72	0.891	2.582	3.351
71.78	0.954	2.582	3.351
71.85	0.891	2.761	3.351
71.92	0.765	2.761	3.351
71.98	0.765	2.64	3.351
72.05	0.954	2.582	3.334
72.12	0.954	2.64	3.248
72.18	0.828	2.761	3.231
72.25	0.765	2.761	3.248
72.32	0.828	2.64	3.299
72.38	0.954	2.582	3.282
72.45	0.954	2.699	3.248
72.52	0.828	2.761	3.231
72.58	0.765	2.699	3.231
72.65	0.828	2.582	3.282
72.72	0.954	2.582	3.265
72.78	0.891	2.582	3.231
72.85	0.828	2.64	3.231
72.92	0.765	2.523	3.231
72.98	0.891	2.523	3.213
73.05	1.017	2.523	3.213
73.12	0.891	2.582	3.213
73.18	0.765	2.582	3.213
73.25	0.765	2.523	3.213
73.32	0.954	2.523	3.213
73.38	0.954	2.523	3.213
73.45	0.891	2.523	3.213
73.52	0.765	2.523	3.213
73.58	0.765	2.523	3.213
73.65	0.891	2.523	3.213
73.72	0.954	2.582	3.213
73.78	0.828	2.523	3.161
73.85	0.765	2.523	3.161
73.92	0.828	2.523	3.161
73.98	0.954	2.523	3.144
74.05	0.954	2.523	3.109
74.12	0.828	2.523	3.092
74.18	0.765	2.523	3.127
74.25	0.765	2.523	3.161
74.32	0.954	2.523	3.127
74.38	0.891	2.523	3.109
74.45	0.828	2.523	3.092
74.52	0.765	2.523	3.127
74.58	0.828	2.523	3.161
74.65	1.017	2.523	3.127
74.72	0.891	2.523	3.092
74.78	0.765	2.523	3.092
74.85	0.765	2.523	3.144
74.92	0.891	2.523	3.144
74.98	0.954	2.523	3.127
75.05	0.891	2.523	3.092
75.06	0.828	2.523	3.092
75.13	0.765	2.285	2.576
75.19	0.699	2.047	1.955
75.26	0.699	2.047	1.542
75.33	0.699	1.632	1.284
75.39	0.699	1.515	1.181
75.46	0.699	1.397	1.009
75.53	0.636	1.159	0.887
75.59	0.699	1.1	0.802
75.66	0.447	1.1	0.699
75.73	0.318	0.921	0.595
75.79	0.255	0.98	0.577
75.86	0.447	1.1	0.56
75.93	0.51	0.862	0.526
75.99	0.381	0.804	0.457
76.06	0.255	0.862	0.457
76.13	0.255	0.804	0.388
76.19	0.381	0.683	0.354
76.26	0.447	0.683	0.32
76.33	0.381	0.745	0.32
76.39	0.255	0.624	0.302
76.46	0.318	0.624	0.268
76.53	0.447	0.624	0.251
76.59	0.318	0.624	0.198
76.66	0.255	0.624	0.198
76.73	0.192	0.566	0.216
76.79	0.192	0.448	0.251
76.86	0.192	0.328	0.216
76.93	0.192	0.328	0.181
76.99	0.192	0.448	0.181
77.06	0.192	0.328	0.181
77.13	0.192	0.269	0.181
77.19	0.192	0.21	0.181
77.26	0.192	0.328	0.147
77.33	0.192	0.448	0.078
77.39	0.192	0.328	0.095
77.46	0.192	0.21	0.13
77.53	0.192	0.21	0.095
77.59	0.192	0.328	0.061
77.66	0.192	0.328	0.061
77.73	0.192	0.21	0.113
77.79	0.192	0.21	0.113
77.86	0.192	0.21	0.078
77.93	0.192	0.21	0.061
77.99	0.192	0.151	0.061
78.06	0.192	0.151	0.044
78.13	0.192	0.151	0.044
78.19	0.192	0.151	0.044
78.26	0.066	0.21	0.044
78.33	0	0.151	0.061
78.39	0.066	0.151	0.078
78.46	0.066	0.151	0.044
78.53	0.066	0.151	0.044
78.59	0.063	0.151	0.044
78.66	0.252	0.151	0.044
78.73	0.189	0.151	0.044
78.79	0	0.151	0.044
78.86	0.126	0.151	0.044
78.93	0.189	0.151	0.044
78.99	0.252	0.151	0.044
79.06	0.063	0.151	0.027
79.13	0	0.151	0.027
79.19	0.126	0.092	0.027
79.26	0.252	0.092	0.009
79.33	0.252	0.146	0.027
79.39	0.063	0.087	0.009
79.46	0.063	0.028	0.042
79.53	0.126	0.028	0.059
79.59	0.252	0.028	0.042
79.66	0.189	0.146	0.008
79.73	0	0.263	0.025
79.79	0.063	0.204	0.059
79.86	0.189	0.028	0.076
79.93	0.252	0.087	0.059
79.99	0.189	0.204	0.025
80.06	0.063	0.263	0.025
80.13	0.063	0.146	0.059
80.19	0.189	0.028	0.076
80.26	0.252	0.146	0.042
80.33	0.189	0.204	0.008
80.39	0	0.263	0.042
80.46	0.126	0.146	0.059
80.53	0.189	0.028	0.076
80.59	0.252	0.146	0.042
80.66	0.126	0.263	0.008
80.73	0.063	0.263	0.042
80.79	0.126	0.146	0.076
80.86	0.252	0.087	0.076
80.93	0.189	0.146	0.008
80.99	0.063	0.263	0.025
81.06	0.063	0.146	0.042
81.13	0.189	0.028	0.076
81.19	0.252	0.087	0.059
81.26	0.189	0.204	0.025
81.33	0.063	0.263	0.025
81.39	0.063	0.204	0.042
81.46	0.189	0.087	0.076
81.53	0.252	0.028	0.059
81.59	0.126	0.146	0.025
81.66	0.189	0.146	0.042
81.73	0.189	0.263	0.059
81.79	0.189	0.087	0.076
81.86	0.063	0.204	0.059
81.93	0.189	0.146	0.059
81.99	0.189	0.146	0.076
82.06	0.189	0.146	0.076
82.13	0.252	0.204	0.076
82.19	0.189	0.263	0.059
82.26	0.126	0.204	0.094
82.33	0.252	0.263	0.076
82.39	0.189	0.204	0.059
82.46	0.189	0.263	0.025
82.53	0.063	0.263	0.042
82.59	0.189	0.204	0.059
82.66	0.189	0.087	0.059
82.73	0.189	0.263	0.059
82.79	0.189	0.263	0.042
82.86	0.066	0.204	0.076
82.93	0.126	0.146	0.059
82.99	0.126	0.204	0.059
83.06	0.063	0.146	0.042
83.13	0.126	0.204	0.042
83.19	0.063	0.146	0.059
83.26	0.189	0.028	0.059
83.33	0.126	0.204	0.042
83.39	0	0.204	0.025
83.46	0.066	0.087	0.025
83.53	0	0.031	0.042
83.59	0.126	0.151	0.025
83.66	0.189	0.146	0.025
83.73	0.129	0.146	0.008
83.79	0	0.087	0.025
83.86	0.063	0.028	0.042
83.93	0.063	0.028	0.025
83.99	0.063	0.204	0.025
84.06	0.066	0.204	0.025
84.13	0.192	0.146	0.042
84.19	0.063	0.087	0.059
84.26	0.126	0.087	0.042
84.33	0.126	0.204	0.025
84.39	0.129	0.146	0.008
84.46	0.063	0.146	0.042
84.53	0.189	0.087	0.042
84.59	0.126	0.031	0.025
84.66	0.126	0.146	0.008
84.73	0	0.087	0.025
84.79	0	0.087	0.042
84.86	0.189	0.092	0.059
84.93	0.063	0.028	0.025
84.99	0.063	0.146	0.025
85.06	0.129	0.146	0.025
85.13	0.063	0.031	0.042
85.19	0.126	0.092	0.025
85.26	0	0.087	0.027
85.33	0	0.087	0.027
85.39	0.129	0.087	0.025
85.46	0.066	0.031	0.042
85.53	0.126	0.092	0.042
85.59	0.126	0.087	0.008
85.66	0.129	0.087	0.009
85.73	0.192	0.031	0.059
85.79	0	0.151	0.042
85.86	0.063	0.092	0.025
85.93	0	0.087	0.008
85.99	0.192	0.028	0.008
86.06	0.129	0.031	0.025
86.13	0.063	0.151	0.008
86.19	0	0.092	0.008
86.26	0.066	0.146	0.009
86.33	0.066	0.087	0.009
86.39	0	0.092	0.042
86.46	0.063	0.151	0.042
86.53	0.189	0.028	0.008
86.59	0.063	0.146	0.027
86.66	0.066	0.087	0.025
86.73	0.063	0.031	0.059
86.79	0.126	0.151	0.042
86.86	0.063	0.028	0.009
86.93	0.066	0.087	0.044
86.99	0.129	0.028	0.025
87.06	0.063	0.092	0.059
87.13	0.126	0.092	0.025
87.19	0.063	0.087	0.009
87.26	0.066	0.087	0.027
87.33	0.129	0.031	0.025
87.39	0.063	0.031	0.042
87.46	0.063	0.092	0.042
87.53	0	0.204	0.009
87.59	0.192	0.028	0.008
87.66	0.066	0.028	0.042
87.73	0.126	0.092	0.008
87.79	0.126	0.028	0.025
87.86	0.063	0.146	0.009
87.93	0.066	0.087	0.025
87.99	0.063	0.031	0.076
88.06	0.126	0.031	0.025
88.13	0.126	0.028	0.008
88.19	0	0.146	0.009
88.26	0.129	0.028	0.009
88.33	0	0.092	0.042
88.39	0.189	0.092	0.008
88.46	0	0.087	0.009
88.53	0.066	0.087	0.027
88.59	0.129	0.028	0.042
88.66	0.066	0.092	0.042
88.73	0.063	0.151	0.025
88.79	0.126	0.087	0.027
88.86	0.066	0.087	0.044
88.93	0	0.028	0.042
88.99	0.063	0.031	0.042
89.06	0.126	0.031	0.008
89.13	0	0.087	0.027
89.19	0.129	0.087	0.009
89.26	0.066	0.087	0.025
89.33	0.063	0.092	0.008
89.39	0.063	0.031	0.008
89.46	0.066	0.146	0.025
89.53	0.066	0.028	0.008
89.59	0	0.031	0.025
89.66	0.126	0.151	0.008
89.73	0.063	0.031	0.009
89.79	0.066	0.146	0.027
89.86	0.066	0.028	0.042
89.93	0	0.031	0.042
89.99	0.063	0.028	0.042
90.06	0.126	0.204	0.009
90.07	0.063	0.146	0.009
90.14	0	0.146	0.059
90.2	0.066	0.028	0.042
90.27	0.063	0.031	0.025
90.34	0.126	0.028	0.019
90.4	0.126	0.146	0.019
90.47	0.192	0.087	0.032
90.54	0	0.028	0.045
90.6	0.063	0.028	0.032
90.67	0.126	0.028	0.057
90.74	0.066	0.146	0.045
90.8	0.126	0.087	0.057
90.87	0	0.028	0.045
90.94	0.126	0.028	0.045
91	0.126	0.028	0.057
91.07	0.252	0.204	0.057
91.14	0.189	0.087	0.045
91.2	0.126	0.087	0.032
91.27	0.189	0.087	0.032
91.34	0.252	0.146	0.045
91.4	0.252	0.146	0.057
91.47	0.252	0.087	0.019
91.54	0.126	0.204	0.006
91.6	0.252	0.146	0.019
91.67	0.252	0.146	0.045
91.74	0.252	0.146	0.057
91.8	0.252	0.146	0.019
91.87	0.189	0.263	0.019
91.94	0.063	0.146	0.032
92	0.126	0.087	0.057
92.07	0.252	0.087	0.045
92.14	0.252	0.204	0.006
92.2	0.063	0.263	0.019
92.27	0.063	0.204	0.045
92.34	0.189	0.087	0.057
92.4	0.252	0.087	0.045
92.47	0.189	0.204	0.019
92.54	0	0.263	0.019
92.6	0.063	0.146	0.045
92.67	0.189	0.028	0.057
92.74	0.252	0.146	0.006
92.8	0.189	0.204	0.006
92.87	0.063	0.204	0.006
92.94	0.126	0.087	0.019
93	0.189	0.028	0.019
93.07	0.252	0.028	0.007
93.14	0.126	0.204	0.007
93.2	0	0.087	0.007
93.27	0.126	0.092	0.033
93.34	0.252	0.092	0.033
93.4	0.252	0.031	0.033
93.47	0.063	0.092	0.033
93.54	0	0.151	0.033
93.6	0.126	0.151	0.033
93.67	0.189	0.151	0.033
93.74	0.063	0.151	0.033
93.8	0.066	0.151	0.033
93.87	0.192	0.151	0.033
93.94	0	0.151	0.033
94	0.129	0.151	0.033
94.07	0.129	0.151	0.046
94.14	0.129	0.151	0.033
94.2	0.129	0.151	0.033
94.27	0.192	0.151	0.033
94.34	0.192	0.151	0.033
94.4	0.192	0.151	0.046
94.47	0.192	0.151	0.046
94.54	0.192	0.21	0.046
94.6	0.192	0.151	0.046
94.67	0.192	0.21	0.059
94.74	0.255	0.21	0.071
94.8	0.192	0.151	0.059
94.87	0.192	0.328	0.046
94.94	0.192	0.328	0.046
95	0.192	0.269	0.071
95.07	0.192	0.21	0.085
95.14	0.192	0.269	0.071
95.2	0.192	0.328	0.046
95.27	0.192	0.389	0.059
95.34	0.192	0.269	0.098
95.4	0.192	0.21	0.085
95.47	0.192	0.269	0.059
95.54	0.192	0.389	0.046
95.6	0.192	0.389	0.059
95.67	0.192	0.269	0.098
95.74	0.255	0.21	0.098
95.8	0.192	0.269	0.11
95.87	0.255	0.448	0.136
95.94	0.255	0.328	0.136
96	0.255	0.269	0.136
96.07	0.381	0.21	0.136
96.14	0.381	0.389	0.136
96.2	0.255	0.448	0.136
96.27	0.255	0.566	0.136
96.34	0.447	0.624	0.136
96.4	0.51	0.624	0.149
96.47	0.381	0.624	0.149
96.54	0.255	0.624	0.149
96.6	0.255	0.624	0.175
96.67	0.381	0.624	0.188
96.74	0.447	0.624	0.162
96.8	0.381	0.624	0.149
96.87	0.255	0.624	0.149
96.94	0.255	0.683	0.188
97	0.447	0.683	0.201
97.07	0.447	0.745	0.214
97.14	0.318	0.804	0.24
97.2	0.255	0.862	0.24
97.27	0.318	0.745	0.201
97.34	0.51	0.683	0.214
97.4	0.447	0.745	0.24
97.47	0.318	0.862	0.24
97.54	0.255	0.745	0.24
97.6	0.381	0.804	0.24
97.67	0.447	0.804	0.304
97.74	0.381	0.98	0.33
97.8	0.447	0.921	0.343
97.87	0.381	1.039	0.33
97.94	0.51	1.1	0.343
98	0.636	1.1	0.343
98.07	0.636	0.98	0.407
98.14	0.636	0.921	0.446
98.2	0.573	1.1	0.433
98.27	0.699	1.1	0.433
98.34	0.699	1.1	0.433
98.4	0.699	1.159	0.446
98.47	0.699	1.218	0.459
98.54	0.699	1.456	0.511
98.6	0.699	1.574	0.562
98.67	0.699	1.515	0.588
98.74	0.699	1.336	0.64
98.8	0.699	1.515	0.666
98.87	0.699	1.574	0.705
98.94	0.699	1.574	0.769
99	0.699	1.753	0.834
99.07	0.765	1.812	0.911
99.14	0.765	1.87	0.924
99.2	0.765	1.988	1.014
99.27	0.954	1.988	1.118
99.34	0.891	1.988	1.208
99.4	0.828	1.988	1.299
99.47	0.765	2.047	1.389
99.54	0.828	2.108	1.531
99.6	0.954	2.226	1.66
99.67	0.891	2.523	1.842
99.74	0.765	2.582	2.022
99.8	0.765	2.699	2.203
99.87	0.891	2.937	2.461
99.94	0.828	3.055	2.733
100	0.891	3.116	3.03
100.07	1.017	3.175	3.224
100.14	0.954	3.055	3.043
100.2	0.891	3.055	2.94
100.27	0.891	3.055	2.849
100.34	0.828	2.996	2.785
100.4	0.765	2.996	2.785
100.47	0.828	2.996	2.771
100.54	0.954	2.996	2.72
100.6	0.891	2.996	2.72
100.67	0.828	2.996	2.72
100.74	0.765	2.878	2.681
100.8	0.828	2.761	2.616
100.87	0.954	2.582	2.616
100.94	0.891	2.699	2.616
101	0.828	2.82	2.616
101.07	0.765	2.699	2.616
101.14	0.891	2.582	2.578
101.2	1.017	2.582	2.591
101.27	0.891	2.761	2.604
101.34	0.765	2.761	2.552
101.4	0.765	2.699	2.552
101.47	0.891	2.64	2.565
101.54	0.954	2.699	2.552
101.6	0.891	2.761	2.526
101.67	0.765	2.761	2.526
101.74	0.765	2.64	2.526
101.8	0.891	2.582	2.513
101.87	0.954	2.64	2.513
101.94	0.828	2.82	2.513
102	0.765	2.761	2.513
102.07	0.765	2.64	2.513
102.14	0.954	2.582	2.513
102.2	0.954	2.699	2.513
102.27	0.828	2.761	2.488
102.34	0.765	2.699	2.449
102.4	0.828	2.64	2.461
102.47	1.017	2.582	2.449
102.54	0.891	2.699	2.436
102.6	0.828	2.761	2.423
102.67	0.765	2.64	2.449
102.74	0.954	2.582	2.474
102.8	0.954	2.582	2.449
102.87	0.891	2.582	2.423
102.94	0.765	2.523	2.423
103	0.765	2.582	2.449
103.07	0.954	2.523	2.436
103.14	0.954	2.582	2.41
103.2	0.891	2.523	2.41
103.27	0.765	2.523	2.41
103.34	0.828	2.523	2.423
103.4	0.954	2.523	2.41
103.47	0.954	2.523	2.41
103.54	0.828	2.523	2.41
103.6	0.765	2.523	2.41
103.67	0.828	2.523	2.41
103.74	0.954	2.523	2.41
103.8	0.954	2.523	2.41
103.87	0.828	2.523	2.41
103.94	0.765	2.523	2.41
104	0.828	2.523	2.41
104.07	0.954	2.523	2.384
104.14	0.891	2.523	2.358
104.2	0.828	2.523	2.345
104.27	0.765	2.523	2.345
104.34	0.828	2.523	2.384
104.4	0.954	2.523	2.358
104.47	0.891	2.523	2.319
104.54	0.765	2.523	2.319
104.6	0.765	2.523	2.358
104.67	0.891	2.523	2.358
104.74	0.954	2.523	2.345
104.8	0.891	2.523	2.319
104.87	0.765	2.523	2.332
104.94	0.765	2.523	2.371
105	0.954	2.523	2.358
105.07	0.954	2.523	2.332
105.08	0.954	2.344	2.022
105.15	0.828	1.988	1.531
105.21	0.765	1.988	1.196
105.28	0.699	1.691	0.989
105.35	0.699	1.574	0.886
105.41	0.699	1.336	0.782
105.48	0.636	1.218	0.666
105.55	0.636	1.1	0.627
105.61	0.381	1.1	0.537
105.68	0.51	0.98	0.459
105.75	0.381	0.921	0.446
105.81	0.318	0.98	0.42
105.88	0.255	0.804	0.395
105.95	0.381	0.683	0.356
106.01	0.51	0.804	0.343
106.08	0.381	0.862	0.343
106.15	0.255	0.804	0.291
106.21	0.255	0.683	0.24
106.28	0.381	0.624	0.24
106.35	0.447	0.624	0.24
106.41	0.381	0.624	0.226
106.48	0.255	0.624	0.201
106.55	0.255	0.624	0.175
106.61	0.192	0.624	0.162
106.68	0.255	0.566	0.149
106.75	0.255	0.566	0.149
106.81	0.192	0.389	0.162
106.88	0.255	0.269	0.136
106.95	0.192	0.269	0.136
107.01	0.192	0.448	0.136
107.08	0.192	0.328	0.136
107.15	0.192	0.269	0.136
107.21	0.255	0.21	0.11
107.28	0.255	0.328	0.059
107.35	0.192	0.448	0.046
107.41	0.192	0.328	0.071
107.48	0.192	0.21	0.098
107.55	0.192	0.21	0.071
107.61	0.192	0.328	0.046
107.68	0.192	0.328	0.046
107.75	0.192	0.269	0.071
107.81	0.192	0.21	0.085
107.88	0.192	0.151	0.059
107.95	0.192	0.151	0.046
108.01	0.192	0.151	0.046
108.08	0.192	0.151	0.046
108.15	0.192	0.151	0.046
108.21	0.129	0.21	0.033
108.28	0.129	0.151	0.033
108.35	0.066	0.151	0.033
108.41	0.063	0.151	0.033
108.48	0.063	0.151	0.033
108.55	0.129	0.21	0.033
108.61	0.063	0.151	0.033
108.68	0.063	0.151	0.033
108.75	0.189	0.151	0.033
108.81	0.063	0.151	0.033
108.88	0	0.151	0.02
108.95	0.126	0.151	0.02
109.01	0.189	0.151	0.033
109.08	0.252	0.028	0.033
109.15	0	0.028	0.033
109.21	0	0.092	0.007
109.28	0.126	0.092	0.007
109.35	0.252	0.031	0.02
109.41	0.252	0.146	0.007
109.48	0.063	0.204	0.019
109.55	0.063	0.028	0.057
109.61	0.126	0.087	0.032
109.68	0.252	0.204	0.006
109.75	0.126	0.263	0.019
109.81	0.066	0.204	0.045
109.88	0.063	0.087	0.057
109.95	0.189	0.087	0.045
110.01	0.252	0.204	0.006
110.08	0.189	0.263	0.019
110.15	0	0.146	0.045
110.21	0.063	0.028	0.057
110.28	0.189	0.146	0.032
110.35	0.252	0.204	0.019
110.41	0.063	0.263	0.032
110.48	0	0.146	0.032
110.55	0.126	0.028	0.057
110.61	0.189	0.146	0.032
110.68	0.252	0.263	0.006
110.75	0.063	0.263	0.032
110.81	0	0.087	0.057
110.88	0.126	0.087	0.057
110.95	0.252	0.146	0.032
111.01	0.252	0.263	0.019
111.08	0.063	0.204	0.032
111.15	0.126	0.028	0.057
111.21	0.189	0.087	0.057
111.28	0.252	0.204	0.019
111.35	0.189	0.204	0.019
111.41	0.126	0.087	0.045
111.48	0.126	0.087	0.057
111.55	0.189	0.087	0.057
111.61	0.252	0.087	0.032
111.68	0.189	0.204	0.032
111.75	0.189	0.204	0.045
111.81	0.252	0.146	0.057
111.88	0.252	0.263	0.045
111.95	0.126	0.146	0.045
112.01	0.063	0.204	0.057
112.08	0.252	0.146	0.057
112.15	0.126	0.204	0.057
112.21	0.126	0.204	0.057
112.28	0.252	0.204	0.045
112.35	0.252	0.263	0.071
112.41	0.252	0.204	0.057
112.48	0.126	0.204	0.057
112.55	0.189	0.146	0.057
112.61	0.126	0.087	0.057
112.68	0.189	0.146	0.071
112.75	0.126	0.087	0.057
112.81	0.063	0.146	0.045
112.88	0.063	0.204	0.057
112.95	0.066	0.087	0.045
113.01	0.126	0.028	0.045
113.08	0.126	0.087	0.045
113.15	0.066	0.146	0.045
113.21	0.192	0.087	0.057
113.28	0	0.031	0.045
113.35	0.126	0.087	0.032
113.41	0.063	0.087	0.019
113.48	0	0.087	0.019
113.55	0.063	0.031	0.057
113.61	0	0.092	0.032
113.68	0.126	0.146	0.006
113.75	0	0.204	0.006
113.81	0.129	0.146	0.032
113.88	0.129	0.028	0.045
113.95	0.063	0.087	0.019
114.01	0.063	0.204	0.006
114.08	0	0.204	0.006
114.15	0.192	0.204	0.032
114.21	0.129	0.087	0.045
114.28	0.189	0.146	0.019
114.35	0.126	0.204	0.006
114.41	0.189	0.146	0.007
114.48	0.066	0.087	0.032
114.55	0.066	0.087	0.019
114.61	0.126	0.028	0.019
114.68	0.126	0.204	0.006
114.75	0.063	0.146	0.045
114.81	0.189	0.087	0.045
114.88	0.189	0.031	0.045
114.95	0.126	0.087	0.032
115.01	0.063	0.146	0.019
115.08	0.066	0.146	0.032
115.15	0.129	0.028	0.032
115.21	0.063	0.092	0.032
115.28	0.063	0.151	0.032
115.35	0.063	0.028	0.007
115.41	0.066	0.146	0.006
115.48	0.066	0.031	0.045
115.55	0.063	0.151	0.045
115.61	0.063	0.151	0.019
115.68	0.066	0.028	0.019
115.75	0.129	0.087	0.006
115.81	0.066	0.031	0.032
115.88	0.063	0.151	0.032
115.95	0.063	0.031	0.019
116.01	0.063	0.146	0.006
116.08	0	0.087	0.006
116.15	0.066	0.087	0.019
116.21	0.126	0.092	0.032
116.28	0	0.092	0.006
116.35	0	0.087	0.045
116.41	0.129	0.028	0.045
116.48	0.066	0.031	0.032
116.55	0.063	0.092	0.019
116.61	0	0.028	0.019
116.68	0.066	0.146	0.006
116.75	0.066	0.031	0.045
116.81	0.063	0.092	0.032
116.88	0.063	0.092	0.019
116.95	0	0.146	0.045
117.01	0.066	0.087	0.019
117.08	0.129	0.028	0.032
117.15	0	0.031	0.019
117.21	0.126	0.146	0.019
117.28	0.189	0.146	0.007
117.35	0.129	0.087	0.019
117.41	0.129	0.146	0.032
117.48	0.126	0.031	0.019
117.55	0	0.028	0.019
117.61	0	0.087	0.02
117.68	0.192	0.028	0.007
117.75	0.066	0.031	0.057
117.81	0.063	0.031	0.032
117.88	0.126	0.031	0.019
117.95	0.066	0.087	0.045
118.01	0.129	0.087	0.045
118.08	0	0.087	0.032
118.15	0.063	0.151	0.032
118.21	0	0.031	0.019
118.28	0.129	0.087	0.019
118.35	0.129	0.031	0.032
118.41	0.066	0.028	0.045
118.48	0.126	0.092	0.019
118.55	0.066	0.146	0.019
118.61	0.129	0.087	0.006
118.68	0.192	0.031	0.019
118.75	0	0.092	0.032
118.81	0.063	0.092	0.032
118.88	0.063	0.146	0.006
118.95	0.129	0.028	0.045
119.01	0.129	0.031	0.032
119.08	0.063	0.028	0.045
119.15	0.063	0.028	0.032
119.21	0	0.087	0.019
119.28	0	0.028	0.019
119.35	0.066	0.092	0.019
119.41	0.063	0.031	0.019
119.48	0.063	0.028	0.006
119.55	0.066	0.146	0.019
119.61	0.192	0.087	0.032
119.68	0.066	0.028	0.032
119.75	0.126	0.092	0.019
119.81	0	0.028	0.019
119.88	0.066	0.146	0.033
119.95	0.129	0.087	0.019
120.01	0	0.031	0.032
120.08	0.126	0.028	0.006
120.15	0.126	0.146	0.03
120.21	0.126	0.146	0.006
120.28	0	0.031	0.018
120.35	0.063	0.031	0.018
120.41	0.126	0.092	0.006
120.48	0.063	0.146	0.018
120.55	0.063	0.087	0.018
120.61	0.066	0.087	0.054
120.68	0.063	0.028	0.03
120.75	0.126	0.031	0.042
120.81	0	0.087	0.042
120.88	0	0.087	0.054
120.95	0.063	0.028	0.054
121.01	0.189	0.087	0.054
121.08	0.252	0.087	0.042
121.15	0.315	0.146	0.066
121.21	0.315	0.087	0.066
121.28	0.189	0.087	0.03
121.35	0.189	0.028	0.042
121.41	0.252	0.146	0.042
121.48	0.252	0.146	0.054
121.55	0.315	0.146	0.042
121.61	0.126	0.146	0.018
121.68	0.126	0.087	0.03
121.75	0.189	0.146	0.054
121.81	0.252	0.087	0.054
121.88	0.252	0.087	0.03
121.95	0.126	0.204	0.018
122.01	0	0.204	0.03
122.08	0.126	0.028	0.054
122.15	0.252	0.028	0.054
122.21	0.252	0.146	0.018
122.28	0.063	0.263	0.018
122.35	0.063	0.204	0.042
122.41	0.126	0.087	0.054
122.48	0.252	0.087	0.042
122.55	0.189	0.204	0.018
122.61	0.063	0.263	0.018
122.68	0.063	0.146	0.042
122.75	0.189	0.028	0.054
122.81	0.252	0.087	0.042
122.88	0.189	0.204	0.006
122.95	0	0.263	0.018
123.01	0.063	0.087	0.018
123.08	0.189	0.028	0.03
123.15	0.252	0.146	0.006
123.21	0.126	0.204	0.006
123.28	0.066	0.087	0.006
123.35	0.126	0.031	0.006
123.41	0.189	0.092	0.019
123.48	0.252	0.031	0.031
123.55	0	0.092	0.019
123.61	0	0.092	0.031
123.68	0.063	0.151	0.031
123.75	0.252	0.151	0.031
123.81	0.126	0.151	0.031
123.88	0.192	0.151	0.031
123.95	0.066	0.151	0.031
124.01	0	0.151	0.031
124.08	0.189	0.151	0.031
124.15	0	0.151	0.043
124.21	0.129	0.151	0.031
124.28	0.192	0.151	0.031
124.35	0.192	0.151	0.031
124.41	0.192	0.151	0.031
124.48	0.192	0.151	0.043
124.55	0.192	0.151	0.043
124.61	0.192	0.21	0.043
124.68	0.192	0.151	0.031
124.75	0.192	0.21	0.043
124.81	0.192	0.151	0.079
124.88	0.192	0.21	0.055
124.95	0.192	0.21	0.043
125.01	0.192	0.269	0.043
125.08	0.192	0.269	0.079
125.15	0.192	0.21	0.079
125.21	0.192	0.21	0.067
125.28	0.192	0.269	0.043
125.35	0.192	0.389	0.055
125.41	0.192	0.328	0.079
125.48	0.192	0.21	0.079
125.55	0.192	0.269	0.055
125.61	0.192	0.389	0.043
125.68	0.192	0.389	0.055
125.75	0.192	0.269	0.079
125.81	0.192	0.21	0.091
125.88	0.192	0.328	0.103
125.95	0.255	0.389	0.115
126.01	0.192	0.389	0.127
126.08	0.255	0.269	0.127
126.15	0.318	0.328	0.127
126.21	0.318	0.389	0.127
126.28	0.255	0.566	0.127
126.35	0.255	0.624	0.127
126.41	0.255	0.624	0.127
126.48	0.381	0.624	0.139
126.55	0.381	0.624	0.139
126.61	0.318	0.624	0.139
126.68	0.255	0.624	0.152
126.75	0.381	0.624	0.176
126.81	0.51	0.624	0.164
126.88	0.381	0.624	0.139
126.95	0.255	0.683	0.139
127.01	0.255	0.683	0.176
127.08	0.447	0.624	0.2
127.15	0.447	0.683	0.2
127.21	0.381	0.804	0.224
127.28	0.255	0.862	0.212
127.35	0.318	0.745	0.176
127.41	0.447	0.683	0.212
127.48	0.447	0.745	0.224
127.55	0.318	0.921	0.224
127.61	0.255	0.862	0.224
127.68	0.318	0.804	0.248
127.75	0.51	0.98	0.285
127.81	0.447	1.039	0.308
127.88	0.381	0.98	0.32
127.95	0.447	0.98	0.32
128.01	0.573	1.039	0.32
128.08	0.636	1.1	0.357
128.15	0.636	1.039	0.405
128.21	0.636	1.1	0.405
128.28	0.699	1.1	0.405
128.35	0.636	1.1	0.405
128.41	0.699	1.1	0.417
128.48	0.699	1.159	0.429
128.55	0.699	1.336	0.453
128.61	0.699	1.456	0.514
128.68	0.699	1.574	0.55
128.75	0.699	1.515	0.586
128.81	0.699	1.456	0.61
128.88	0.699	1.574	0.659
128.95	0.699	1.574	0.707
129.01	0.699	1.632	0.755
129.08	0.765	1.812	0.828
129.15	0.765	1.812	0.84
129.21	0.765	1.87	0.912
129.28	0.765	2.047	1.021
129.35	0.954	1.929	1.093
129.41	0.891	1.929	1.19
129.48	0.828	2.047	1.298
129.55	0.765	2.167	1.407
129.61	0.828	2.167	1.54
129.68	0.954	2.344	1.697
129.75	0.891	2.64	1.866
129.81	0.828	2.82	2.072
129.88	0.765	2.937	2.289
129.95	0.891	2.996	2.543
130.01	0.954	3.116	2.796
130.08	0.891	3.293	3.026
130.09	0.891	3.234	3.026
130.16	0.765	3.055	2.844
130.22	0.828	3.055	2.76
130.29	0.891	2.996	2.688
130.36	0.891	2.996	2.615
130.42	0.828	2.996	2.591
130.49	0.765	2.996	2.627
130.56	0.828	2.996	2.567
130.62	0.954	2.996	2.543
130.69	0.828	2.937	2.543
130.76	0.765	2.996	2.543
130.82	0.765	2.761	2.518
130.89	0.828	2.64	2.47
130.96	0.954	2.582	2.446
131.02	0.891	2.699	2.446
131.09	0.828	2.82	2.446
131.16	0.765	2.699	2.422
131.22	0.891	2.582	2.398
131.29	1.017	2.582	2.422
131.36	0.891	2.761	2.446
131.42	0.765	2.761	2.422
131.49	0.765	2.699	2.398
131.56	0.891	2.64	2.398
131.62	0.954	2.699	2.385
131.69	0.891	2.82	2.361
131.76	0.765	2.761	2.373
131.82	0.765	2.64	2.398
131.89	0.954	2.582	2.385
131.96	0.954	2.699	2.349
132.02	0.828	2.82	2.349
132.09	0.765	2.761	2.349
132.16	0.828	2.64	2.349
132.22	0.954	2.64	2.349
132.29	0.954	2.761	2.349
132.36	0.828	2.699	2.349
132.42	0.765	2.64	2.337
132.49	0.828	2.582	2.337
132.56	1.017	2.582	2.301
132.62	0.891	2.582	2.277
132.69	0.828	2.582	2.265
[truncated: 283 more rows]

## Sheet: 2f
Time (s)	50% Strain	70% Strain	90% Strain
0	-0.169	-0.197	-0.117
0.07	-0.051	-0.283	-0.077
0.13	0.067	-0.111	-0.038
0.2	0.008	-0.111	0.083
0.27	-0.11	-0.197	0.002
0.33	-0.11	-0.025	-0.077
0.4	0.008	-0.025	-0.077
0.47	0.067	0.066	0.002
0.53	0.008	-0.025	0.043
0.6	-0.11	0.152	0.002
0.67	-0.051	0.238	-0.077
0.73	0.067	0.152	-0.077
0.8	0.067	0.152	0.043
0.87	-0.051	0.066	0.043
0.93	-0.11	0.152	-0.038
1	-0.051	0.238	-0.077
1.07	0.067	0.324	-0.038
1.13	0.067	0.066	0.043
1.2	-0.051	-0.025	0.043
1.27	-0.11	0.238	-0.038
1.33	-0.051	0.324	-0.077
1.4	0.067	0.5	-0.038
1.47	0.008	0.152	0.083
1.53	-0.051	0.066	0.002
1.6	-0.11	0.238	-0.077
1.67	-0.051	0.238	-0.077
1.73	0.067	0.238	-0.038
1.8	0.008	0.066	0.083
1.87	-0.11	0.152	0.002
1.93	-0.11	0.066	-0.077
2	0.008	0.152	-0.077
2.07	0.067	0.066	0.043
2.13	0.008	0.066	0.043
2.2	-0.11	0.066	0.002
2.27	-0.051	0.152	-0.077
2.33	0.067	0.066	-0.077
2.4	0.067	0.152	0.043
2.47	-0.051	-0.025	0.043
2.53	-0.11	-0.025	-0.038
2.6	-0.051	0.066	-0.077
2.67	0.067	-0.025	-0.038
2.73	0.067	0.066	0.043
2.8	-0.051	-0.025	0.043
2.87	-0.11	-0.111	-0.038
2.93	-0.051	0.066	-0.077
3	0.129	-0.025	0.002
3.07	0.008	-0.025	0.083
3.13	-0.051	-0.111	0.002
3.2	-0.11	-0.111	-0.038
3.27	-0.051	0.066	-0.077
3.33	0.129	0.066	-0.038
3.4	0.008	-0.111	0.083
3.47	-0.11	-0.025	0.002
3.53	-0.11	-0.025	-0.077
3.6	0.008	-0.197	-0.077
3.67	0.067	-0.111	0.002
3.73	0.008	-0.025	0.043
3.8	-0.11	-0.025	0.002
3.87	-0.11	-0.025	-0.077
3.93	0.067	-0.025	-0.038
4	0.067	-0.025	0.083
4.07	-0.051	0.152	0.043
4.13	-0.11	0.066	-0.038
4.2	-0.051	-0.025	-0.077
4.27	0.067	-0.111	-0.038
4.33	0.067	0.066	0.043
4.4	-0.051	0.238	0.043
4.47	-0.11	0.066	-0.038
4.53	-0.051	-0.111	-0.077
4.6	0.129	-0.111	-0.038
4.67	0.008	0.152	0.083
4.73	-0.051	0.152	0.002
4.8	-0.11	0.066	-0.038
4.87	0.008	-0.111	-0.077
4.93	0.129	-0.025	0.002
5	0.008	0.152	0.083
5.07	-0.11	0.152	0.043
5.13	-0.11	-0.025	0.002
5.2	0.129	-0.111	0.043
5.27	0.129	0.066	0.083
5.33	0.129	0.324	0.083
5.4	-0.051	0.152	0.043
5.47	0.008	-0.025	0.002
5.53	0.188	-0.111	0.122
5.6	0.129	0.152	0.162
5.67	0.008	0.238	0.201
5.73	0.067	0.066	0.162
5.8	0.306	0.066	0.162
5.87	0.188	0.238	0.162
5.93	0.247	0.5	0.162
6	0.306	0.5	0.201
6.07	0.188	0.5	0.201
6.13	0.306	0.5	0.201
6.2	0.306	0.5	0.162
6.27	0.306	0.5	0.162
6.33	0.306	0.5	0.201
6.4	0.306	0.5	0.201
6.47	0.306	0.5	0.162
6.53	0.306	0.5	0.162
6.6	0.306	0.5	0.122
6.67	0.306	0.5	0.162
6.73	0.306	0.5	0.201
6.8	0.306	0.5	0.243
6.87	0.306	0.586	0.282
6.93	0.306	0.586	0.243
7	0.306	0.672	0.201
7.07	0.306	0.672	0.201
7.13	0.247	0.586	0.201
7.2	0.306	0.759	0.282
7.27	0.306	0.931	0.201
7.33	0.306	0.759	0.321
7.4	0.247	0.672	0.481
7.47	0.188	0.586	0.481
7.53	0.188	0.759	0.4
7.6	0.247	0.931	0.4
7.67	0.306	1.021	0.481
7.73	0.247	1.107	0.521
7.8	0.188	1.193	0.521
7.87	0.247	1.193	0.521
7.93	0.306	1.193	0.56
8	0.365	1.193	0.76
8.07	0.424	1.193	0.838
8.13	0.365	1.279	0.838
8.2	0.306	1.365	0.838
8.27	0.365	1.542	0.959
8.33	0.365	1.365	1.038
8.4	0.306	1.279	0.919
8.47	0.306	1.365	1.038
8.53	0.306	1.456	1.077
8.6	0.306	1.542	1.158
8.67	0.424	1.8	1.198
8.73	0.486	1.886	1.316
8.8	0.306	1.8	1.555
8.87	0.545	1.714	1.636
8.93	0.663	1.886	1.715
9	0.722	1.886	1.794
9.07	0.604	1.886	2.034
9.13	0.604	1.976	2.153
9.2	0.722	2.235	2.352
9.27	0.781	2.407	2.431
9.33	0.663	2.583	2.63
9.4	0.604	2.583	2.95
9.47	0.722	2.755	3.149
9.53	0.781	2.932	3.467
9.6	0.781	3.104	3.784
9.67	0.781	3.104	4.023
9.73	0.781	2.932	4.422
9.8	0.781	3.362	4.86
9.87	0.784	3.538	5.298
9.93	0.789	3.538	5.617
10	0.789	3.973	6.095
10.01	0.78	3.883	6.054
10.08	0.781	3.362	5.258
10.14	0.781	3.19	4.781
10.21	0.781	3.276	4.461
10.28	0.781	3.19	4.183
10.34	0.781	3.276	4.023
10.41	0.781	3.018	3.905
10.48	0.781	2.669	3.865
10.54	0.781	2.583	3.784
10.61	0.781	2.583	3.705
10.68	0.722	2.583	3.585
10.74	0.722	2.583	3.388
10.81	0.781	2.583	3.346
10.88	0.781	2.583	3.346
10.94	0.722	2.583	3.307
11.01	0.604	2.583	3.108
11.08	0.663	2.497	3.068
11.14	0.781	2.583	3.108
11.21	0.781	2.497	3.068
11.28	0.604	2.583	3.068
11.34	0.545	2.497	2.989
11.41	0.663	2.321	2.908
11.48	0.781	2.321	2.869
11.54	0.722	2.497	2.79
11.61	0.545	2.583	2.79
11.68	0.604	2.407	2.75
11.74	0.663	2.235	2.75
11.81	0.781	2.321	2.75
11.88	0.722	2.497	2.711
11.94	0.545	2.583	2.67
12.01	0.604	2.321	2.63
12.08	0.722	2.235	2.591
12.14	0.781	2.407	2.512
12.21	0.722	2.497	2.47
12.28	0.604	2.583	2.551
12.34	0.604	2.321	2.551
12.41	0.722	2.235	2.431
12.48	0.781	2.407	2.431
12.54	0.722	2.583	2.431
12.61	0.545	2.497	2.47
12.68	0.663	2.321	2.431
12.74	0.722	2.321	2.431
12.81	0.781	2.407	2.352
12.88	0.604	2.583	2.273
12.94	0.545	2.497	2.391
13.01	0.663	2.235	2.352
13.08	0.781	2.321	2.312
13.14	0.722	2.497	2.391
13.21	0.545	2.583	2.312
13.28	0.604	2.407	2.431
13.34	0.663	2.235	2.431
13.41	0.781	2.321	2.431
13.48	0.722	2.497	2.431
13.54	0.545	2.583	2.431
13.61	0.604	2.321	2.352
13.68	0.722	2.235	2.391
13.74	0.781	2.235	2.391
13.81	0.663	2.497	2.431
13.88	0.545	2.497	2.352
13.94	0.604	2.321	2.273
14.01	0.722	2.235	2.312
14.08	0.781	2.321	2.391
14.14	0.604	2.321	2.431
14.21	0.545	2.407	2.312
14.28	0.663	2.148	2.273
14.34	0.722	2.062	2.352
14.41	0.781	2.235	2.391
14.48	0.604	2.148	2.431
14.54	0.545	2.062	2.273
14.61	0.663	2.148	2.232
14.68	0.781	2.062	2.192
14.74	0.722	2.062	2.153
14.81	0.545	2.235	2.232
14.88	0.604	2.062	2.113
14.94	0.663	2.062	2.113
15.01	0.781	1.976	2.113
15.02	0.545	2.062	2.113
15.09	0.306	1.8	1.715
15.15	0.365	1.193	0.76
15.22	0.306	1.021	0.201
15.29	0.306	0.845	0.002
15.35	0.306	0.586	-0.156
15.42	0.247	0.5	-0.395
15.49	0.306	0.5	-0.316
15.55	0.306	0.5	-0.237
15.62	0.306	0.324	-0.316
15.69	0.306	0.324	-0.395
15.75	0.306	0.066	-0.395
15.82	0.306	-0.025	-0.276
15.89	0.306	0.152	-0.276
15.95	0.306	0.152	-0.316
16.02	0.306	-0.025	-0.355
16.09	0.306	-0.111	-0.156
16.15	0.188	-0.025	-0.117
16.22	0.067	0.152	-0.117
16.29	0.129	0.066	-0.117
16.35	0.247	-0.025	-0.117
16.42	0.129	-0.111	-0.117
16.49	0.008	0.066	-0.117
16.55	0.067	0.238	-0.117
16.62	0.008	0.066	-0.077
16.69	0.188	-0.111	-0.077
16.75	0.067	-0.111	-0.038
16.82	0.008	0.066	0.043
16.89	-0.11	0.152	0.002
16.95	-0.051	0.066	-0.038
17.02	0.129	-0.111	-0.077
17.09	0.008	-0.025	-0.038
17.15	-0.051	0.152	0.043
17.22	-0.11	0.152	0.002
17.29	0.008	-0.025	-0.077
17.35	0.129	-0.111	-0.077
17.42	0.008	-0.025	0.043
17.49	-0.11	0.066	0.043
17.55	-0.11	0.066	0.002
17.62	0.067	0.066	-0.077
17.69	0.067	-0.111	-0.077
17.75	0.008	-0.111	0.043
17.82	-0.11	-0.111	0.043
17.89	-0.11	-0.111	-0.038
17.95	0.067	-0.197	-0.077
18.02	0.067	-0.025	-0.038
18.09	-0.051	-0.111	0.043
18.15	-0.11	-0.025	0.043
18.22	-0.051	-0.111	-0.038
18.29	0.067	-0.197	-0.077
18.35	0.067	-0.111	-0.038
18.42	-0.051	-0.025	0.083
18.49	-0.11	-0.025	0.002
18.55	-0.051	-0.025	-0.038
18.62	0.129	0.066	-0.077
18.69	0.008	0.066	0.002
18.75	-0.051	-0.025	0.083
18.82	-0.11	-0.025	0.002
18.89	0.008	-0.025	-0.077
18.95	0.129	-0.025	-0.077
19.02	0.008	0.152	0.002
19.09	-0.11	0.066	0.043
19.15	-0.11	-0.025	0.002
19.22	0.067	0.152	-0.077
19.29	0.067	0.41	-0.077
19.35	0.008	0.238	0.043
19.42	-0.11	-0.025	0.043
19.49	-0.11	0.152	-0.038
19.55	0.067	0.066	-0.077
19.62	0.067	0.066	-0.077
19.69	-0.051	0.066	0.043
19.75	-0.11	-0.025	0.043
19.82	-0.051	0.152	-0.038
19.89	0.067	0.324	-0.077
19.95	0.067	0.238	-0.038
20.02	-0.051	0.152	0.083
20.09	-0.11	-0.025	0.002
20.15	-0.051	0.152	-0.038
20.22	0.067	0.324	-0.077
20.29	0.008	0.066	0.002
20.35	-0.051	-0.025	0.043
20.42	-0.11	0.152	0.002
20.49	0.008	0.324	-0.077
20.55	0.129	0.5	-0.077
20.62	0.008	0.324	0.002
20.69	-0.11	0.152	0.043
20.75	-0.11	0.066	0.002
20.82	0.067	0.324	-0.077
20.89	0.067	0.324	-0.038
20.95	0.008	0.238	0.083
21.02	-0.11	-0.025	0.043
21.09	-0.051	0.066	-0.038
21.15	0.067	0.152	-0.077
21.22	0.067	0.41	-0.038
21.29	-0.051	0.152	0.043
21.35	-0.11	0.066	0.043
21.42	-0.11	0.152	-0.038
21.49	0.008	0.324	-0.077
21.55	0.008	0.238	-0.077
21.62	-0.051	-0.025	0.083
21.69	-0.11	0.066	0.002
21.75	-0.051	0.152	-0.038
21.82	0.129	0.238	-0.077
21.89	0.008	0.324	-0.038
21.95	-0.051	0.152	0.083
22.02	-0.11	0.066	0.002
22.09	0.008	0.152	-0.077
22.15	0.129	0.324	-0.077
22.22	0.008	0.238	-0.038
22.29	-0.11	0.066	0.043
22.35	-0.11	0.066	0.002
22.42	0.008	0.152	-0.077
22.49	0.008	0.238	-0.077
22.55	-0.051	0.066	0.002
22.62	-0.11	-0.025	0.043
22.69	-0.051	-0.025	-0.038
22.75	0.067	-0.025	-0.077
22.82	0.067	0.324	-0.077
22.89	-0.051	0.152	0.043
22.95	-0.11	-0.025	0.002
23.02	-0.051	-0.025	-0.038
23.09	0.008	-0.111	-0.077
23.15	0.067	0.066	-0.038
23.22	-0.051	-0.025	0.002
23.29	-0.11	-0.111	0.002
23.35	-0.051	-0.025	-0.038
23.42	0.129	-0.111	-0.077
23.49	0.008	-0.025	0.002
23.55	-0.051	-0.025	0.043
23.62	-0.11	-0.025	0.002
23.69	-0.051	0.066	-0.077
23.75	0.067	-0.111	-0.077
23.82	-0.051	-0.111	-0.038
23.89	-0.11	-0.197	0.043
23.95	-0.051	-0.283	0.002
24.02	0.067	-0.025	-0.077
24.09	0.067	-0.197	-0.077
24.15	-0.051	-0.197	0.002
24.22	-0.11	-0.111	0.043
24.29	-0.11	-0.197	-0.038
24.35	0.008	-0.111	-0.077
24.42	0.067	-0.197	-0.038
24.49	-0.051	-0.197	0.002
24.55	-0.11	-0.197	0.043
24.62	0.008	-0.197	-0.038
24.69	0.067	-0.197	-0.077
24.75	0.008	-0.197	-0.077
24.82	-0.051	-0.197	0.043
24.89	-0.11	-0.197	0.002
24.95	-0.11	-0.197	-0.038
25.02	0.008	-0.197	-0.077
25.09	0.008	-0.197	0.002
25.15	-0.11	-0.197	0.043
25.22	-0.11	-0.197	0.002
25.29	-0.051	-0.197	-0.077
25.35	-0.051	-0.197	-0.077
25.42	-0.051	-0.197	0.002
25.49	-0.11	-0.197	0.043
25.55	-0.11	-0.197	0.002
25.62	0.067	-0.197	-0.077
25.69	0.008	-0.197	-0.038
25.75	-0.051	-0.197	0.043
25.82	-0.11	-0.197	0.043
25.89	-0.11	-0.197	-0.038
25.95	0.008	-0.197	-0.077
26.02	0.008	-0.197	-0.038
26.09	-0.051	-0.197	0.043
26.15	-0.11	-0.197	0.043
26.22	-0.11	-0.197	-0.038
26.29	0.008	-0.197	-0.077
26.35	0.008	-0.197	-0.038
26.42	-0.051	-0.197	0.043
26.49	-0.11	-0.197	0.002
26.55	-0.11	-0.197	-0.038
26.62	0.067	-0.111	-0.077
26.69	0.008	-0.197	-0.038
26.75	-0.11	-0.111	0.002
26.82	-0.11	-0.197	0.002
26.89	-0.051	-0.197	-0.077
26.95	0.067	-0.197	-0.077
27.02	0.008	-0.197	0.002
27.09	-0.11	-0.197	0.043
27.15	-0.11	-0.197	0.002
27.22	0.008	-0.111	-0.077
27.29	0.067	-0.197	-0.077
27.35	-0.051	-0.197	0.002
27.42	-0.11	-0.197	0.043
27.49	-0.11	-0.197	-0.038
27.55	0.008	-0.197	-0.077
27.62	0.067	-0.197	-0.038
27.69	-0.051	-0.197	0.002
27.75	-0.11	-0.197	0.043
27.82	-0.11	-0.197	-0.038
27.89	0.067	-0.197	-0.077
27.95	0.067	-0.197	-0.077
28.02	-0.051	-0.111	0.002
28.09	-0.11	-0.111	0.002
28.15	-0.051	-0.197	-0.038
28.22	0.129	-0.197	-0.077
28.29	0.008	-0.197	0.002
28.35	-0.11	-0.197	0.043
28.42	-0.11	-0.197	-0.038
28.49	-0.051	-0.197	-0.077
28.55	0.129	-0.197	-0.077
28.62	0.008	-0.197	0.002
28.69	-0.11	-0.197	0.043
28.75	-0.11	-0.197	0.002
28.82	0.008	-0.111	-0.077
28.89	0.067	-0.111	-0.038
28.95	-0.051	-0.197	-0.038
29.02	-0.11	-0.197	0.043
29.09	-0.11	-0.111	-0.038
29.15	-0.051	-0.111	-0.077
29.22	0.067	-0.197	-0.038
29.29	-0.051	-0.197	-0.038
29.35	-0.11	-0.197	0.002
29.42	-0.051	-0.197	-0.038
29.49	0.067	-0.197	-0.077
29.55	-0.051	-0.111	-0.038
29.62	-0.051	-0.197	0.043
29.69	-0.11	-0.197	0.002
29.75	-0.051	-0.197	-0.038
29.82	0.067	-0.197	-0.077
29.89	0.008	-0.111	-0.038
29.95	-0.051	-0.197	0.043
30.02	-0.11	-0.197	0.002
30.03	-0.11	-0.197	0.002
30.1	-0.051	-0.025	-0.077
30.16	0.008	-0.111	-0.077
30.23	0.008	-0.111	0.002
30.3	-0.11	-0.197	0.002
30.36	-0.11	-0.197	0.002
30.43	0.067	-0.111	-0.077
30.5	0.067	-0.111	-0.077
30.56	-0.051	-0.025	0.002
30.63	-0.11	-0.025	0.043
30.7	-0.051	-0.025	-0.038
30.76	0.067	0.066	-0.077
30.83	0.008	0.066	-0.038
30.9	-0.051	-0.197	0.043
30.96	-0.11	-0.025	0.002
31.03	-0.051	-0.111	-0.038
31.1	0.067	-0.111	-0.077
31.16	0.008	0.066	-0.077
31.23	-0.051	-0.025	0.043
31.3	-0.11	-0.111	0.002
31.36	0.008	-0.025	-0.038
31.43	0.129	-0.025	-0.077
31.5	0.008	0.238	-0.038
31.56	-0.11	-0.025	0.043
31.63	-0.11	0.066	-0.038
31.7	0.008	0.238	-0.077
31.76	0.067	0.41	-0.077
31.83	0.008	0.238	0.002
31.9	-0.11	0.066	0.043
31.96	-0.11	0.066	0.002
32.03	0.067	0.066	-0.077
32.1	0.067	0.324	-0.038
32.16	-0.051	0.238	0.002
32.23	-0.11	0.066	0.043
32.3	-0.051	0.152	-0.038
32.36	0.067	0.324	-0.077
32.43	0.067	0.5	-0.038
32.5	-0.051	0.066	0.043
32.56	-0.11	0.066	0.043
32.63	0.008	0.238	-0.038
32.7	0.129	0.238	-0.077
32.76	0.008	0.066	-0.038
32.83	-0.051	0.238	0.043
32.9	-0.11	0.066	0.002
32.96	0.008	0.066	-0.038
33.03	0.129	0.152	-0.077
33.1	0.008	0.238	0.002
33.16	-0.11	0.066	0.083
33.23	-0.11	0.152	0.002
33.3	0.008	0.152	-0.077
33.36	0.067	0.152	-0.077
33.43	0.008	0.152	0.043
33.5	-0.11	-0.025	0.043
33.56	-0.11	0.066	0.002
33.63	0.067	0.152	-0.077
33.7	0.067	0.066	-0.038
33.76	-0.051	0.152	0.043
33.83	-0.11	-0.111	0.043
33.9	-0.051	0.152	-0.038
33.96	0.067	0.066	-0.077
34.03	0.067	0.238	-0.038
34.1	-0.051	-0.111	0.043
34.16	-0.11	-0.025	0.043
34.23	-0.051	-0.025	-0.038
34.3	0.129	-0.111	-0.077
34.36	0.008	-0.197	-0.038
34.43	-0.051	-0.025	0.083
34.5	-0.11	-0.111	0.002
34.56	0.008	-0.111	-0.038
34.63	0.129	-0.197	-0.077
34.7	0.008	-0.025	0.043
34.76	-0.11	-0.025	0.083
34.83	-0.11	-0.025	0.002
34.9	0.067	-0.111	-0.077
34.96	0.067	-0.197	-0.077
35.03	0.008	0.066	0.043
35.1	-0.11	-0.025	0.043
35.16	-0.11	-0.025	0.002
35.23	0.067	-0.111	-0.077
35.3	0.067	-0.111	-0.038
35.36	-0.051	-0.025	0.043
35.43	-0.11	0.152	0.043
35.5	-0.051	-0.025	-0.038
35.56	0.067	-0.025	-0.077
35.63	0.067	-0.111	-0.038
35.7	-0.051	0.152	0.083
35.76	-0.11	0.238	0.043
35.83	-0.051	0.066	-0.038
35.9	0.129	-0.111	-0.077
35.96	0.067	-0.111	-0.038
36.03	-0.051	0.152	0.083
36.1	-0.11	0.152	0.002
36.16	0.008	0.066	0.002
36.23	0.188	-0.111	0.083
36.3	0.008	-0.025	0.201
36.36	0.008	0.238	0.201
36.43	0.188	0.152	0.201
36.5	0.247	-0.025	0.201
36.56	0.306	-0.111	0.201
36.63	0.247	-0.025	0.162
36.7	0.306	0.324	0.201
36.76	0.247	0.152	0.201
36.83	0.188	0.066	0.201
36.9	0.247	0.066	0.201
36.96	0.306	0.238	0.122
37.03	0.306	0.41	0.162
37.1	0.306	0.324	0.201
37.16	0.306	0.324	0.201
37.23	0.306	0.5	0.201
37.3	0.306	0.5	0.162
37.36	0.306	0.5	0.162
37.43	0.306	0.5	0.201
37.5	0.306	0.5	0.201
37.56	0.306	0.5	0.243
37.63	0.306	0.5	0.201
37.7	0.306	0.5	0.243
37.76	0.306	0.5	0.201
37.83	0.306	0.5	0.201
37.9	0.247	0.672	0.243
37.96	0.306	0.845	0.282
38.03	0.306	0.845	0.44
38.1	0.247	0.672	0.521
38.16	0.188	0.586	0.521
38.23	0.306	0.672	0.44
38.3	0.306	0.931	0.521
38.36	0.365	0.931	0.521
38.43	0.365	1.107	0.521
38.5	0.365	1.193	0.6
38.56	0.306	1.193	0.681
38.63	0.306	1.193	0.72
38.7	0.365	1.193	0.838
38.76	0.365	1.279	0.878
38.83	0.306	1.279	1.038
38.9	0.306	1.456	0.878
38.96	0.306	1.542	0.959
39.03	0.365	1.456	1.117
39.1	0.486	1.8	1.198
39.16	0.604	1.886	1.357
39.23	0.722	1.8	1.596
39.3	0.781	1.886	1.675
39.36	0.722	1.976	1.874
39.43	0.545	2.407	2.113
39.5	0.663	2.497	2.352
39.56	0.781	2.497	2.551
39.63	0.781	2.583	2.908
39.7	0.781	3.018	3.228
39.76	0.781	3.276	3.627
39.83	0.781	3.104	3.984
39.9	0.782	3.276	4.382
39.96	0.789	3.362	4.82
40.03	0.781	3.452	4.98
40.04	0.781	3.362	4.144
40.11	0.781	3.018	3.826
40.17	0.781	3.018	3.627
40.24	0.781	2.841	3.388
40.31	0.722	2.583	3.188
40.37	0.663	2.583	3.108
40.44	0.722	2.583	2.989
40.51	0.781	2.583	2.869
40.57	0.722	2.497	2.75
40.64	0.545	2.497	2.711
40.71	0.604	2.583	2.551
40.77	0.722	2.497	2.551
40.84	0.781	2.321	2.431
40.91	0.663	2.321	2.431
40.97	0.545	2.407	2.273
41.04	0.663	2.583	2.312
41.11	0.722	2.407	2.431
41.17	0.781	2.235	2.431
41.24	0.604	2.321	2.431
41.31	0.545	2.497	2.431
41.37	0.663	2.583	2.312
41.44	0.781	2.407	2.232
41.51	0.722	2.235	2.153
41.57	0.545	2.148	2.113
41.64	0.604	2.148	2.113
41.71	0.663	2.062	2.113
41.77	0.781	1.976	2.113
41.84	0.722	1.976	2.113
41.91	0.604	1.886	2.113
41.97	0.604	1.886	2.074
42.04	0.722	1.886	1.993
42.11	0.781	2.062	1.993
42.17	0.722	1.886	2.074
42.24	0.604	1.886	2.113
42.31	0.604	1.886	2.034
42.37	0.722	1.976	1.914
42.44	0.781	2.062	1.835
42.51	0.663	1.886	1.794
42.57	0.545	1.886	1.794
42.64	0.663	1.886	1.794
42.71	0.722	1.976	1.794
42.77	0.781	2.062	1.794
42.84	0.604	1.886	1.794
42.91	0.545	1.886	1.794
42.97	0.663	1.886	1.794
43.04	0.781	1.976	1.794
43.11	0.722	1.976	1.794
43.17	0.545	1.886	1.794
43.24	0.604	1.886	1.794
43.31	0.663	1.886	1.794
43.37	0.781	1.976	1.675
43.44	0.722	1.886	1.754
43.51	0.545	1.886	1.794
43.57	0.604	1.886	1.754
43.64	0.722	1.886	1.636
43.71	0.721	1.886	1.675
43.77	0.663	1.886	1.754
43.84	0.545	1.886	1.794
43.91	0.604	1.886	1.715
43.97	0.722	1.886	1.675
44.04	0.721	1.886	1.715
44.11	0.663	1.886	1.754
44.17	0.545	1.886	1.794
44.24	0.663	1.886	1.715
44.31	0.722	1.886	1.675
44.37	0.721	1.886	1.715
44.44	0.604	1.886	1.794
44.51	0.545	1.886	1.794
44.57	0.663	1.886	1.715
44.64	0.721	1.886	1.636
44.71	0.722	1.886	1.675
44.77	0.604	1.886	1.596
44.84	0.604	1.886	1.715
44.91	0.663	1.886	1.636
44.97	0.522	1.886	1.596
45.04	0.604	1.886	1.596
45.11	0.365	1.542	1.198
45.17	0.306	1.279	0.481
45.24	0.247	0.672	0.083
45.31	0.306	0.586	-0.117
45.37	0.306	0.5	-0.276
45.44	0.247	0.5	-0.355
45.51	0.247	0.066	-0.395
45.57	0.306	0.152	-0.316
45.64	0.306	0.324	-0.237
45.71	0.306	0.152	-0.316
45.77	0.306	-0.025	-0.395
45.84	0.306	-0.111	-0.395
45.91	0.306	-0.025	-0.276
45.97	0.129	0.152	-0.237
46.04	0.247	0.152	-0.117
46.11	0.306	-0.025	-0.117
46.17	0.188	-0.111	-0.117
46.24	0.129	0.066	-0.117
46.31	-0.051	0.238	-0.117
46.37	0.008	0.066	-0.117
46.44	0.129	-0.025	-0.117
46.51	0.067	-0.111	-0.117
46.57	-0.051	0.152	-0.038
46.64	-0.11	0.152	-0.038
46.71	-0.051	0.066	-0.038
46.77	0.129	-0.111	-0.077
46.84	0.008	-0.111	-0.077
46.91	-0.051	0.152	0.043
46.97	-0.11	0.152	0.002
47.04	0.008	0.066	-0.038
47.11	0.129	-0.111	-0.077
47.17	0.008	-0.111	0.002
47.24	-0.11	-0.025	0.083
47.31	-0.11	-0.111	0.002
47.37	0.008	-0.111	-0.077
47.44	0.067	-0.111	-0.077
47.51	0.008	-0.025	0.043
47.57	-0.11	-0.111	0.043
47.64	-0.11	0.066	0.002
47.71	0.067	-0.111	-0.077
47.77	0.067	-0.111	-0.038
47.84	-0.051	0.066	0.083
47.91	-0.11	-0.025	0.043
47.97	-0.051	-0.197	-0.038
48.04	0.067	-0.111	-0.077
48.11	0.067	0.066	-0.038
48.17	-0.051	0.066	0.043
48.24	-0.11	-0.111	0.043
48.31	-0.051	-0.025	-0.038
48.37	0.067	0.066	-0.077
48.44	0.008	0.152	-0.038
48.51	-0.051	-0.025	0.043
48.57	-0.11	-0.025	0.002
48.64	0.008	0.066	-0.038
48.71	0.129	0.066	-0.077
48.77	0.008	0.152	0.002
48.84	-0.11	0.152	0.083
48.91	-0.11	0.066	0.002
48.97	0.008	0.066	-0.077
49.04	0.067	0.238	-0.077
49.11	0.008	0.066	0.002
49.17	-0.11	0.066	0.043
49.24	-0.11	-0.025	0.002
49.31	0.067	0.152	-0.077
49.37	0.067	0.324	-0.077
49.44	-0.051	0.066	0.002
49.51	-0.11	0.066	0.043
49.57	-0.051	0.152	-0.038
49.64	0.067	0.324	-0.077
49.71	0.067	0.41	-0.038
49.77	-0.051	0.152	0.043
49.84	-0.11	0.066	0.043
49.91	-0.051	0.238	-0.038
49.97	0.129	0.324	-0.077
50.04	0.008	0.5	-0.038
50.11	-0.051	0.066	0.043
50.17	-0.11	0.066	0.002
50.24	-0.051	0.324	-0.038
50.31	0.067	0.41	-0.077
50.37	0.008	0.238	0.002
50.44	-0.11	0.152	0.083
50.51	-0.11	0.152	0.002
50.57	0.008	0.238	-0.077
50.64	0.067	0.238	-0.077
50.71	0.008	0.238	0.043
50.77	-0.11	0.152	0.002
50.84	-0.11	0.066	0.002
50.91	0.008	0.238	-0.077
50.97	0.067	0.238	-0.077
51.04	-0.051	-0.025	0.002
51.11	-0.11	-0.025	0.043
51.17	-0.051	-0.025	-0.038
51.24	0.067	-0.025	-0.077
51.31	0.067	0.066	-0.077
51.37	-0.051	-0.025	0.043
51.44	-0.11	-0.025	0.002
51.51	-0.051	0.066	-0.038
51.57	0.129	0.066	-0.077
51.64	0.008	0.066	-0.038
51.71	-0.051	-0.111	0.043
51.77	-0.11	-0.111	0.002
51.84	0.008	-0.197	-0.038
51.91	0.067	-0.197	-0.077
51.97	0.008	-0.025	-0.038
52.04	-0.11	-0.197	0.043
52.11	-0.11	-0.111	0.002
52.17	0.008	-0.025	-0.077
52.24	0.067	-0.111	-0.077
52.31	0.008	-0.197	0.043
52.37	-0.11	-0.197	0.043
52.44	-0.051	-0.111	0.002
52.51	0.067	-0.111	-0.077
52.57	0.067	-0.197	-0.038
52.64	-0.051	-0.197	0.002
52.71	-0.11	-0.111	0.043
52.77	-0.051	0.066	-0.038
52.84	0.067	-0.025	-0.077
52.91	0.067	-0.197	-0.038
52.97	-0.051	-0.197	0.002
53.04	-0.11	-0.197	0.002
53.11	-0.11	-0.197	-0.038
53.17	0.008	-0.197	-0.077
53.24	0.008	-0.197	-0.038
53.31	-0.051	-0.025	0.043
53.37	-0.11	-0.111	0.002
53.44	-0.051	-0.197	-0.077
53.51	0.067	-0.197	-0.077
53.57	0.008	-0.197	-0.077
53.64	-0.11	-0.111	0.043
53.71	-0.11	-0.197	-0.038
53.77	-0.051	-0.197	-0.077
53.84	0.067	-0.197	-0.077
53.91	0.008	-0.197	-0.038
53.97	-0.11	-0.197	0.043
54.04	-0.051	-0.197	-0.038
54.11	0.067	-0.197	-0.077
54.17	0.067	-0.197	-0.077
54.24	-0.051	-0.111	0.043
54.31	-0.11	-0.197	0.002
54.37	-0.11	-0.197	-0.038
54.44	-0.051	-0.197	-0.077
54.51	0.008	-0.197	-0.077
54.57	-0.051	-0.197	-0.038
54.64	-0.11	-0.197	0.002
54.71	-0.11	-0.197	-0.077
54.77	0.067	-0.197	-0.077
54.84	-0.051	-0.197	-0.038
54.91	-0.11	-0.197	0.043
54.97	-0.11	-0.197	0.002
55.04	-0.11	-0.197	-0.038
55.11	0.008	-0.197	-0.077
55.17	-0.051	-0.111	0.002
55.24	-0.11	-0.111	0.043
55.31	-0.11	-0.197	0.002
55.37	-0.051	-0.197	-0.077
55.44	0.067	-0.197	-0.077
55.51	0.008	-0.197	0.002
55.57	-0.11	-0.197	0.043
55.64	-0.11	-0.197	-0.038
55.71	0.008	-0.197	-0.077
55.77	0.067	-0.197	-0.077
55.84	-0.051	-0.197	0.002
55.91	-0.11	-0.197	0.043
55.97	-0.11	-0.197	-0.038
56.04	0.008	-0.197	-0.077
56.11	-0.051	-0.283	-0.038
56.17	-0.11	-0.197	0.043
56.24	-0.11	-0.197	0.002
56.31	-0.11	-0.197	-0.038
56.37	0.008	-0.197	-0.077
56.44	-0.051	-0.197	-0.077
56.51	-0.051	-0.197	0.043
56.57	-0.11	-0.197	0.002
56.64	0.008	-0.197	-0.038
56.71	0.067	-0.197	-0.077
56.77	-0.051	-0.197	-0.038
56.84	-0.11	-0.197	0.083
56.91	-0.169	-0.197	0.002
56.97	0.008	-0.197	-0.077
57.04	0.008	-0.197	-0.077
57.11	-0.051	-0.197	0.002
57.17	-0.11	-0.197	0.043
57.24	-0.11	-0.197	-0.038
57.31	0.008	-0.197	-0.077
57.37	0.067	-0.197	-0.077
57.44	-0.051	-0.197	0.043
57.51	-0.11	-0.197	0.043
57.57	-0.11	-0.197	-0.038
57.64	0.008	-0.197	-0.077
57.71	-0.051	-0.197	-0.077
57.77	-0.051	-0.197	0.043
57.84	-0.11	-0.197	0.043
57.91	-0.11	-0.197	-0.038
57.97	-0.051	-0.111	-0.077
58.04	-0.051	-0.197	-0.038
58.11	-0.11	-0.197	0.083
58.17	-0.11	-0.197	0.002
58.24	-0.051	-0.197	-0.077
58.31	0.008	-0.197	-0.077
58.37	-0.051	-0.197	-0.038
58.44	-0.11	-0.197	0.083
58.51	-0.169	-0.197	0.002
58.57	-0.11	-0.111	-0.077
58.64	-0.051	-0.197	-0.077
58.71	-0.11	-0.197	0.002
58.77	-0.11	-0.197	0.043
58.84	-0.11	-0.197	0.002
58.91	-0.11	-0.197	-0.077
58.97	-0.11	-0.111	-0.038
59.04	-0.051	-0.197	0.002
59.11	-0.11	-0.197	0.002
59.17	-0.11	-0.197	-0.038
59.24	0.008	-0.197	-0.077
59.31	-0.051	-0.111	-0.038
59.37	-0.11	-0.197	0.043
59.44	-0.11	-0.197	0.043
59.51	-0.11	-0.197	-0.038
59.57	-0.051	-0.197	-0.077
59.64	-0.051	-0.197	-0.077
59.71	-0.11	-0.197	0.043
59.77	-0.11	-0.197	0.002
59.84	-0.11	-0.197	-0.077
59.91	0.008	-0.197	-0.077
59.97	-0.11	-0.197	-0.038
60.04	-0.11	-0.197	0.043
60.05	-0.11	-0.197	0.043
60.12	-0.11	-0.197	0.002
60.18	-0.051	-0.197	-0.077
60.25	0.067	-0.197	-0.038
60.32	-0.051	-0.111	0.043
60.38	-0.11	-0.197	0.043
60.45	-0.11	-0.111	-0.038
60.52	-0.051	-0.197	-0.077
60.58	-0.051	-0.197	-0.038
60.65	-0.051	-0.197	0.043
60.72	-0.11	-0.111	0.043
60.78	-0.051	-0.197	-0.038
60.85	0.067	-0.111	-0.077
60.92	0.008	-0.197	-0.077
60.98	-0.051	-0.197	0.043
61.05	-0.11	-0.197	0.002
61.12	-0.11	-0.111	-0.077
61.18	0.067	-0.111	-0.077
61.25	0.008	-0.111	0.002
61.32	-0.051	-0.025	0.083
61.38	-0.11	-0.025	0.002
61.45	0.008	-0.025	-0.077
61.52	0.129	-0.111	-0.077
61.58	0.008	0.066	0.002
61.65	-0.11	-0.025	0.043
61.72	-0.11	0.066	0.002
61.78	0.008	-0.197	-0.077
61.85	0.067	-0.111	-0.077
61.92	0.008	0.066	0.043
61.98	-0.11	-0.025	0.043
62.05	-0.051	-0.025	-0.038
62.12	0.067	0.066	-0.077
62.18	0.067	-0.025	-0.038
62.25	-0.051	-0.025	0.043
62.32	-0.11	-0.111	0.043
62.38	-0.051	-0.025	-0.038
62.45	0.067	0.238	-0.077
62.52	0.067	0.238	-0.038
62.58	-0.051	0.152	0.043
62.65	-0.11	0.066	0.002
62.72	-0.051	0.152	-0.038
62.78	0.129	0.41	-0.077
62.85	0.008	0.238	0.002
62.92	-0.051	-0.025	0.083
62.98	-0.11	0.152	0.002
63.05	0.008	0.238	-0.077
63.12	0.129	0.324	-0.077
63.18	0.008	0.238	0.043
63.25	-0.11	0.066	0.043
63.32	-0.11	0.152	0.002
63.38	0.067	0.238	-0.077
63.45	0.067	0.324	-0.077
63.52	0.008	0.152	0.043
63.58	-0.11	0.066	0.043
63.65	-0.051	0.152	-0.038
63.72	0.067	0.152	-0.077
63.78	0.067	0.238	-0.038
63.85	-0.051	0.238	0.043
63.92	-0.11	0.066	0.043
63.98	0.008	0.152	-0.038
64.05	0.129	0.152	-0.038
64.12	0.067	0.152	-0.038
64.18	-0.051	0.066	0.043
64.25	-0.11	0.066	0.002
64.32	0.008	0.066	-0.038
64.38	0.129	0.238	-0.077
64.45	0.008	0.238	0.002
64.52	-0.051	-0.111	0.083
64.58	-0.11	-0.025	0.002
64.65	0.008	0.066	-0.077
64.72	0.129	0.066	-0.077
64.78	0.008	0.066	0.002
64.85	-0.11	-0.025	0.043
64.92	-0.11	-0.025	0.002
64.98	0.067	0.066	-0.077
65.05	0.067	0.066	-0.077
65.12	0.008	0.066	0.043
65.18	-0.11	-0.025	0.043
65.25	-0.051	-0.111	-0.038
65.32	0.067	-0.025	-0.077
65.38	0.067	-0.025	-0.038
65.45	-0.051	0.066	0.043
65.52	-0.11	-0.025	0.043
65.58	-0.051	-0.111	-0.038
65.65	0.129	-0.025	-0.077
65.72	0.067	-0.111	-0.038
65.78	-0.051	0.066	0.083
65.85	-0.11	0.066	0.002
65.92	-0.051	-0.025	-0.038
65.98	0.129	-0.111	-0.077
66.05	0.008	-0.025	0.002
66.12	-0.051	0.152	0.083
66.18	-0.11	0.152	0.043
66.25	0.008	-0.025	-0.038
66.32	0.129	-0.111	0.002
66.38	0.008	-0.025	0.083
66.45	-0.11	0.152	0.043
66.52	-0.11	0.152	0.083
66.58	0.067	-0.025	0.083
66.65	0.129	-0.111	0.201
66.72	0.067	0.066	0.201
66.78	-0.051	0.238	0.162
66.85	0.129	0.066	0.201
66.92	0.188	-0.025	0.201
66.98	0.188	-0.111	0.162
67.05	0.188	0.152	0.201
67.12	0.247	0.238	0.201
67.18	0.306	0.152	0.201
67.25	0.306	-0.025	0.201
67.32	0.306	0.41	0.201
67.38	0.306	0.41	0.122
67.45	0.306	0.5	0.162
67.52	0.306	0.5	0.201
67.58	0.306	0.5	0.201
67.65	0.306	0.5	0.162
67.72	0.306	0.586	0.162
67.78	0.306	0.5	0.201
67.85	0.306	0.5	0.243
67.92	0.247	0.5	0.243
67.98	0.306	0.5	0.282
68.05	0.306	0.672	0.201
68.12	0.306	0.759	0.243
68.18	0.188	0.672	0.282
68.25	0.188	0.586	0.361
68.32	0.247	0.672	0.361
68.38	0.306	0.931	0.4
68.45	0.306	0.759	0.44
68.52	0.306	0.759	0.521
68.58	0.365	1.021	0.521
68.65	0.306	1.107	0.521
68.72	0.365	1.193	0.639
68.78	0.424	1.193	0.799
68.85	0.306	1.193	0.838
68.92	0.306	1.279	0.838
68.98	0.306	1.456	0.878
69.05	0.306	1.542	0.959
69.12	0.365	1.365	0.878
69.18	0.486	1.714	0.998
69.25	0.545	1.8	1.237
69.32	0.663	1.628	1.397
69.38	0.781	1.8	1.515
69.45	0.604	1.886	1.715
69.52	0.545	2.148	1.874
69.58	0.663	2.497	2.034
69.65	0.781	2.321	2.391
69.72	0.781	2.583	2.591
69.78	0.781	2.841	2.95
69.85	0.781	3.276	3.307
69.92	0.781	3.19	3.784
69.98	0.784	3.276	4.104
70.05	0.781	3.19	4.303
70.12	0.781	3.19	3.666
70.18	0.781	3.19	3.267
70.25	0.781	2.583	3.068
70.32	0.781	2.583	2.829
70.38	0.722	2.497	2.591
70.45	0.604	2.497	2.47
70.52	0.604	2.583	2.431
70.58	0.722	2.321	2.391
70.65	0.781	2.235	2.431
70.72	0.663	2.407	2.391
70.78	0.545	2.583	2.312
70.85	0.663	2.497	2.113
70.92	0.722	2.235	2.113
70.98	0.781	2.235	2.113
71.05	0.663	2.062	2.113
71.12	0.545	2.062	2.074
71.18	0.663	2.062	1.953
71.25	0.781	1.976	1.914
71.32	0.781	1.886	1.794
71.38	0.545	1.886	1.794
71.45	0.604	1.886	1.794
71.52	0.663	1.976	1.794
71.58	0.781	2.062	1.794
71.65	0.722	2.062	1.754
71.72	0.604	1.976	1.794
71.78	0.604	1.976	1.754
71.85	0.722	1.976	1.636
71.92	0.781	1.886	1.675
71.98	0.663	1.886	1.754
72.05	0.545	1.886	1.794
72.12	0.604	1.886	1.754
72.18	0.722	1.976	1.636
72.25	0.781	1.886	1.596
72.32	0.663	1.886	1.596
72.38	0.545	1.886	1.515
72.45	0.663	1.886	1.596
72.52	0.722	1.886	1.675
72.58	0.781	1.886	1.596
72.65	0.663	1.886	1.515
72.72	0.545	1.886	1.515
72.78	0.663	1.886	1.596
72.85	0.781	1.886	1.636
72.92	0.781	1.886	1.596
72.98	0.604	1.886	1.515
73.05	0.604	1.886	1.515
73.12	0.663	1.886	1.636
73.18	0.781	1.886	1.596
73.25	0.722	1.886	1.555
73.32	0.545	1.886	1.515
73.38	0.604	1.886	1.515
73.45	0.722	1.886	1.476
73.52	0.781	1.886	1.476
73.58	0.663	1.886	1.476
73.65	0.545	1.886	1.476
73.72	0.604	1.886	1.476
73.78	0.722	1.8	1.476
73.85	0.781	1.886	1.476
73.92	0.663	1.8	1.476
73.98	0.545	1.886	1.476
74.05	0.663	1.886	1.476
74.12	0.722	1.886	1.476
74.18	0.781	1.8	1.476
74.25	0.604	1.8	1.476
74.32	0.545	1.886	1.476
74.38	0.663	1.8	1.476
74.45	0.781	1.8	1.476
74.52	0.781	1.714	1.476
74.58	0.604	1.886	1.476
74.65	0.545	1.886	1.476
74.72	0.663	1.886	1.476
74.78	0.781	1.8	1.476
74.85	0.722	1.714	1.476
74.92	0.604	1.8	1.476
74.98	0.604	1.886	1.476
75.05	0.604	1.8	1.476
75.06	0.486	1.8	1.476
75.13	0.365	1.365	1.077
75.19	0.306	0.931	0.361
75.26	0.247	0.586	-0.077
75.33	0.306	0.5	-0.117
75.39	0.306	0.5	-0.237
75.46	0.247	0.41	-0.316
75.53	0.247	0.066	-0.395
75.59	0.247	-0.111	-0.395
75.66	0.306	-0.025	-0.276
75.73	0.247	0.238	-0.276
75.79	0.188	0.152	-0.316
75.86	0.247	-0.025	-0.355
75.93	0.247	-0.111	-0.196
75.99	0.067	-0.025	-0.117
76.06	0.008	0.152	-0.117
76.13	0.129	0.066	-0.117
76.19	0.129	-0.025	-0.117
76.26	0.067	-0.111	-0.117
76.33	-0.051	0.066	-0.117
76.39	-0.051	0.238	-0.077
76.46	-0.051	0.066	-0.077
76.53	0.067	-0.111	-0.077
76.59	0.067	-0.111	-0.077
76.66	-0.051	0.066	0.002
76.73	-0.11	0.152	0.002
76.79	-0.051	0.066	-0.038
76.86	0.129	-0.025	-0.077
76.93	0.008	-0.025	0.002
76.99	-0.051	0.152	0.083
77.06	-0.11	0.066	0.002
77.13	0.008	-0.111	-0.077
77.19	0.129	-0.111	-0.077
77.26	0.008	-0.111	0.002
77.33	-0.11	-0.111	0.043
77.39	-0.11	-0.111	0.002
77.46	0.067	0.066	-0.077
77.53	0.067	0.066	-0.077
77.59	0.008	-0.111	0.043
77.66	-0.11	-0.111	0.043
77.73	-0.11	-0.197	-0.038
77.79	0.067	-0.025	-0.077
77.86	0.067	-0.025	-0.038
77.93	-0.051	-0.025	0.043
77.99	-0.11	0.066	0.043
78.06	-0.051	-0.025	-0.038
78.13	0.067	-0.025	-0.077
78.19	0.067	-0.025	-0.038
78.26	-0.051	-0.025	0.043
78.33	-0.11	-0.111	0.002
78.39	-0.051	0.066	-0.038
78.46	0.129	0.152	-0.077
78.53	0.008	0.238	0.002
78.59	-0.051	-0.025	0.083
78.66	-0.11	0.066	0.002
78.73	-0.051	0.066	-0.077
78.79	0.129	0.152	-0.077
78.86	0.008	0.152	0.002
78.93	-0.11	0.066	0.043
78.99	-0.11	0.066	0.002
79.06	0.008	0.152	-0.077
79.13	0.067	0.238	-0.077
79.19	0.008	0.238	0.043
79.26	-0.11	-0.025	0.043
79.33	-0.11	0.152	-0.038
79.39	0.067	0.152	-0.077
79.46	0.067	0.324	-0.038
79.53	-0.051	0.152	0.043
79.59	-0.11	0.066	0.043
79.66	-0.051	0.152	-0.038
79.73	0.067	0.238	-0.077
79.79	0.067	0.238	-0.038
79.86	-0.051	0.152	0.043
79.93	-0.11	0.066	0.002
79.99	-0.051	0.066	-0.038
80.06	0.129	0.324	-0.077
80.13	0.008	0.41	0.002
80.19	-0.051	-0.025	0.083
80.26	-0.11	0.152	0.002
80.33	-0.051	0.152	-0.077
80.39	0.129	0.238	-0.077
80.46	0.008	0.324	0.002
80.53	-0.11	0.152	0.043
80.59	-0.11	0.066	0.002
80.66	0.067	0.152	-0.077
80.73	0.067	0.152	-0.077
80.79	0.008	0.238	0.002
80.86	-0.11	0.066	0.043
80.93	-0.11	0.066	-0.038
80.99	0.008	0.152	-0.077
81.06	0.067	0.238	-0.077
81.13	-0.051	0.152	0.043
81.19	-0.11	-0.197	0.002
81.26	-0.051	0.152	-0.038
81.33	0.067	0.066	-0.077
81.39	0.008	0.238	-0.077
81.46	-0.11	0.152	0.002
81.53	-0.11	-0.025	0.002
81.59	-0.051	0.066	-0.038
81.66	0.129	0.152	-0.077
81.73	0.008	0.238	-0.038
81.79	-0.051	-0.025	0.043
81.86	-0.11	0.152	0.002
81.93	-0.051	-0.025	-0.077
81.99	0.129	-0.025	-0.077
82.06	-0.051	-0.025	0.002
82.13	-0.11	-0.111	0.043
82.19	-0.11	-0.111	-0.038
82.26	0.008	-0.197	-0.077
82.33	0.067	-0.111	-0.077
82.39	-0.051	0.066	0.043
82.46	-0.11	-0.111	0.043
82.53	-0.051	-0.197	-0.038
82.59	0.008	-0.197	-0.077
82.66	0.067	-0.111	-0.038
82.73	-0.051	-0.111	0.043
82.79	-0.11	-0.111	0.043
82.86	-0.11	-0.197	-0.038
82.93	-0.051	-0.197	-0.077
82.99	0.008	-0.197	-0.077
83.06	-0.11	-0.197	0.043
83.13	-0.11	-0.197	0.002
83.19	-0.11	-0.197	-0.038
83.26	0.008	-0.197	-0.077
83.33	-0.051	-0.197	-0.038
83.39	-0.11	-0.197	0.043
83.46	-0.11	-0.197	0.002
83.53	-0.051	-0.197	-0.077
83.59	0.067	-0.197	-0.077
83.66	-0.051	-0.197	-0.038
83.73	-0.11	-0.197	0.043
83.79	-0.11	-0.197	0.002
83.86	0.008	-0.197	-0.077
83.93	0.067	-0.197	-0.077
83.99	-0.051	-0.197	0.002
84.06	-0.11	-0.197	0.043
84.13	-0.11	-0.197	-0.038
84.19	-0.11	-0.197	-0.077
84.26	0.008	-0.197	-0.038
84.33	-0.051	-0.197	0.043
84.39	-0.169	-0.197	0.002
84.46	-0.11	-0.197	-0.038
84.53	-0.051	-0.197	-0.077
84.59	-0.051	-0.197	-0.038
84.66	-0.051	-0.197	0.043
84.73	-0.11	-0.197	0.002
84.79	-0.11	-0.197	-0.038
84.86	0.008	-0.197	-0.077
84.93	-0.11	-0.197	-0.038
84.99	-0.11	-0.197	0.043
85.06	-0.11	-0.197	0.002
85.13	-0.11	-0.197	-0.077
85.19	-0.051	-0.197	-0.077
85.26	0.008	-0.197	0.002
85.33	-0.11	-0.111	0.043
85.39	-0.11	-0.111	0.002
85.46	-0.051	-0.111	-0.077
85.53	0.008	-0.111	-0.077
85.59	-0.051	-0.111	0.002
85.66	-0.11	-0.197	0.043
85.73	-0.051	-0.197	-0.038
85.79	0.008	-0.197	-0.077
85.86	0.008	-0.197	-0.077
85.93	-0.051	-0.197	0.043
85.99	-0.11	-0.197	0.043
86.06	-0.11	-0.197	-0.038
86.13	-0.051	-0.111	-0.077
86.19	-0.051	-0.111	-0.038
86.26	-0.11	-0.111	0.043
86.33	-0.11	-0.197	0.002
86.39	-0.11	-0.197	-0.038
86.46	0.008	-0.197	-0.077
86.53	-0.051	-0.197	0.002
86.59	-0.051	-0.197	0.043
86.66	-0.11	-0.197	0.002
86.73	-0.051	-0.197	-0.077
86.79	0.008	-0.197	-0.077
86.86	-0.051	-0.197	0.002
86.93	-0.11	-0.197	0.043
86.99	-0.169	-0.197	0.002
87.06	-0.051	-0.111	-0.077
87.13	0.008	-0.197	-0.077
87.19	-0.051	-0.197	0.002
87.26	-0.11	-0.111	0.043
87.33	-0.11	-0.197	-0.038
87.39	-0.051	-0.197	-0.077
87.46	0.008	-0.111	-0.077
87.53	-0.11	-0.197	0.043
87.59	-0.11	-0.197	0.043
87.66	-0.11	-0.197	-0.038
87.73	0.008	-0.197	-0.077
87.79	0.008	-0.197	-0.038
87.86	-0.051	-0.197	0.043
87.93	-0.11	-0.197	0.002
87.99	-0.051	-0.111	-0.038
88.06	0.067	-0.197	-0.077
88.13	0.008	-0.197	0.002
88.19	-0.11	-0.111	0.083
88.26	-0.11	-0.197	0.002
88.33	-0.051	-0.197	-0.077
88.39	0.067	-0.197	-0.077
88.46	0.008	-0.197	0.043
88.53	-0.11	-0.111	0.043
88.59	-0.11	-0.197	0.002
88.66	0.008	-0.197	-0.077
88.73	0.008	-0.197	-0.038
88.79	-0.051	-0.197	0.043
88.86	-0.11	-0.197	0.043
88.93	-0.11	-0.197	-0.038
88.99	-0.051	-0.197	-0.077
89.06	0.008	-0.197	-0.077
89.13	-0.051	-0.197	0.043
89.19	-0.11	-0.197	0.043
89.26	-0.051	-0.197	-0.038
89.33	0.008	-0.111	-0.077
89.39	0.067	-0.197	-0.038
89.46	-0.051	-0.111	0.083
89.53	-0.11	-0.111	0.002
89.59	-0.051	-0.197	-0.038
89.66	0.067	-0.111	-0.077
89.73	0.008	-0.197	-0.038
89.79	-0.051	-0.197	0.083
89.86	-0.11	-0.197	0.002
89.93	-0.051	-0.197	-0.077
89.99	0.067	-0.197	-0.077
90.06	0.067	-0.025	0.002
90.07	0.008	-0.025	0.002
90.14	-0.11	-0.111	0.043
90.2	-0.11	-0.111	0.002
90.27	0.008	-0.197	-0.077
90.34	0.067	-0.197	-0.038
90.4	-0.051	-0.111	0.043
90.47	-0.11	-0.111	0.043
90.54	-0.051	-0.111	-0.038
90.6	0.008	-0.197	-0.077
90.67	0.008	-0.197	-0.038
90.74	-0.051	-0.111	0.043
90.8	-0.11	-0.197	0.043
90.87	-0.051	-0.197	-0.038
90.94	0.129	-0.197	-0.077
91	0.008	-0.197	-0.077
91.07	-0.051	-0.111	0.043
91.14	-0.11	-0.111	0.002
91.2	0.008	-0.197	-0.038
91.27	0.067	-0.111	-0.077
91.34	0.008	-0.197	0.002
91.4	-0.11	-0.025	0.083
91.47	-0.11	-0.025	0.002
91.54	0.008	-0.025	-0.077
91.6	0.067	-0.111	-0.077
91.67	-0.051	-0.111	0.002
91.74	-0.11	-0.025	0.043
91.8	-0.11	-0.025	0.002
91.87	0.067	-0.111	-0.077
91.94	0.067	0.066	-0.077
92	-0.051	0.152	0.043
92.07	-0.11	-0.025	0.043
92.14	-0.051	-0.111	-0.038
92.2	0.067	0.066	-0.077
92.27	0.067	0.238	-0.077
92.34	-0.051	0.066	0.043
92.4	-0.11	0.152	0.043
92.47	0.008	0.238	-0.038
92.54	0.129	0.324	-0.077
92.6	0.008	0.41	0.002
92.67	-0.051	0.152	0.083
92.74	-0.11	0.152	0.002
92.8	-0.051	0.238	-0.038
92.87	0.067	0.41	-0.077
92.94	0.008	0.324	0.002
93	-0.11	0.066	0.083
93.07	-0.11	0.066	0.002
93.14	0.008	0.324	-0.077
93.2	0.067	0.5	-0.077
93.27	0.008	0.152	0.043
93.34	-0.11	0.152	0.043
93.4	-0.051	0.238	0.002
93.47	0.067	0.324	-0.077
93.54	0.067	0.324	-0.038
93.6	-0.051	0.238	0.043
93.67	-0.11	0.066	0.043
93.74	-0.051	0.152	-0.038
93.8	0.067	0.238	-0.077
93.87	0.067	0.324	-0.038
93.94	-0.051	0.066	0.083
94	-0.11	-0.025	0.043
94.07	0.008	0.238	-0.038
94.14	0.129	0.152	-0.077
94.2	0.008	0.324	-0.038
94.27	-0.051	0.066	0.043
94.34	-0.11	0.152	0.002
94.4	0.008	0.066	-0.038
94.47	0.129	0.066	-0.077
94.54	0.008	0.066	0.002
94.6	-0.11	-0.025	0.083
94.67	-0.11	-0.025	0.002
94.74	0.008	-0.025	-0.077
94.8	0.067	-0.111	-0.077
94.87	0.008	0.066	0.043
94.94	-0.11	-0.111	0.043
95	-0.051	-0.197	0.002
95.07	0.067	-0.111	-0.077
95.14	0.067	0.066	-0.038
95.2	-0.051	0.152	0.083
95.27	-0.11	-0.025	0.043
95.34	-0.051	0.066	-0.038
95.4	0.067	-0.197	-0.077
95.47	0.067	-0.111	-0.038
95.54	-0.051	0.152	0.083
95.6	-0.11	-0.197	0.043
95.67	0.008	-0.111	-0.038
95.74	0.129	-0.111	-0.077
95.8	0.008	-0.197	-0.038
95.87	-0.051	0.066	0.083
95.94	-0.11	0.066	0.002
96	0.008	-0.025	-0.038
96.07	0.129	-0.111	-0.077
96.14	0.008	-0.025	0.043
96.2	-0.11	0.152	0.083
96.27	-0.11	0.238	0.043
96.34	0.067	-0.025	-0.077
96.4	0.067	-0.111	-0.077
96.47	0.008	-0.025	0.043
96.54	-0.051	0.152	0.083
96.6	0.067	0.152	0.083
96.67	0.188	-0.025	0.083
96.74	0.247	-0.111	0.162
96.8	0.129	0.152	0.201
96.87	0.247	0.238	0.201
96.94	0.306	0.066	0.083
97	0.306	-0.025	0.122
97.07	0.247	-0.111	0.201
97.14	0.306	0.238	0.201
97.2	0.306	0.238	0.201
97.27	0.306	0.152	0.201
97.34	0.247	-0.111	0.201
97.4	0.306	-0.025	0.162
97.47	0.306	0.41	0.201
97.54	0.306	0.5	0.201
97.6	0.306	0.5	0.201
97.67	0.306	0.5	0.201
97.74	0.306	0.5	0.122
97.8	0.306	0.5	0.162
97.87	0.306	0.5	0.201
97.94	0.306	0.5	0.243
98	0.306	0.5	0.243
98.07	0.306	0.5	0.243
98.14	0.306	0.5	0.201
98.2	0.306	0.5	0.201
98.27	0.188	0.586	0.201
98.34	0.247	0.586	0.321
98.4	0.306	0.759	0.321
98.47	0.306	0.931	0.4
98.54	0.306	0.759	0.481
98.6	0.306	0.672	0.521
98.67	0.306	0.759	0.521
98.74	0.306	1.107	0.521
98.8	0.306	1.193	0.521
98.87	0.306	1.193	0.681
98.94	0.306	1.193	0.838
99	0.306	1.279	0.799
99.07	0.306	1.542	0.838
99.14	0.365	1.542	0.919
99.2	0.365	1.456	0.919
99.27	0.424	1.8	0.878
99.34	0.545	1.8	1.117
99.4	0.722	1.542	1.277
99.47	0.781	1.886	1.436
99.54	0.663	1.886	1.596
99.6	0.545	2.235	1.794
99.67	0.722	2.407	2.034
99.74	0.781	2.497	2.312
99.8	0.781	2.669	2.512
99.87	0.781	3.104	2.908
99.94	0.781	3.19	3.307
100	0.784	3.19	3.745
100.07	0.781	3.19	3.865
100.14	0.781	3.104	3.228
100.2	0.722	2.841	2.869
100.27	0.663	2.583	2.551
100.34	0.722	2.407	2.391
100.4	0.781	2.235	2.391
100.47	0.663	2.407	2.352
100.54	0.604	2.583	2.113
100.6	0.604	2.583	2.113
100.67	0.722	2.321	1.993
100.74	0.781	2.235	2.034
100.8	0.663	2.148	1.953
100.87	0.545	1.976	1.794
100.94	0.663	1.976	1.794
101	0.722	1.976	1.794
101.07	0.781	1.886	1.715
101.14	0.604	1.886	1.794
101.2	0.545	1.886	1.794
101.27	0.663	1.886	1.715
101.34	0.781	1.976	1.675
101.4	0.722	1.886	1.555
101.47	0.604	1.886	1.515
101.54	0.604	1.886	1.555
101.6	0.663	1.886	1.636
101.67	0.781	1.886	1.636
101.74	0.722	1.886	1.555
101.8	0.604	1.886	1.515
101.87	0.604	1.886	1.515
101.94	0.722	1.886	1.636
102	0.781	1.886	1.555
102.07	0.663	1.886	1.515
102.14	0.545	1.886	1.476
102.2	0.604	1.886	1.476
102.27	0.722	1.886	1.476
102.34	0.781	1.886	1.476
102.4	0.663	1.886	1.476
102.47	0.545	1.886	1.476
102.54	0.663	1.886	1.476
102.6	0.722	1.886	1.476
102.67	0.781	1.886	1.476
102.74	0.604	1.886	1.476
102.8	0.545	1.886	1.476
102.87	0.663	1.8	1.476
102.94	0.781	1.714	1.476
103	0.663	1.714	1.436
103.07	0.545	1.8	1.277
103.14	0.604	1.886	1.397
103.2	0.663	1.8	1.397
103.27	0.781	1.714	1.316
103.34	0.722	1.714	1.277
103.4	0.604	1.8	1.198
103.47	0.604	1.886	1.237
103.54	0.663	1.628	1.357
103.6	0.781	1.628	1.316
103.67	0.663	1.714	1.237
103.74	0.545	1.886	1.198
103.8	0.604	1.886	1.277
103.87	0.722	1.714	1.357
103.94	0.781	1.628	1.277
104	0.663	1.714	1.237
104.07	0.545	1.886	1.198
104.14	0.663	1.8	1.316
104.2	0.663	1.628	1.357
104.27	0.722	1.628	1.277
104.34	0.545	1.8	1.198
104.4	0.545	1.886	1.198
104.47	0.663	1.8	1.316
104.54	0.781	1.628	1.316
104.6	0.722	1.628	1.277
104.67	0.545	1.8	1.198
104.74	0.604	1.886	1.237
104.8	0.663	1.714	1.316
104.87	0.781	1.542	1.316
104.94	0.722	1.714	1.237
105	0.545	1.8	1.198
105.07	0.545	1.886	1.237
105.14	0.365	1.886	1.277
105.2	0.306	1.456	0.959
105.27	0.365	1.021	0.243
105.34	0.188	0.672	-0.077
105.4	0.247	0.5	-0.117
105.47	0.306	0.5	-0.237
105.54	0.306	0.238	-0.237
105.6	0.306	0.152	-0.316
105.67	0.306	-0.025	-0.395
105.74	0.306	-0.111	-0.395
105.8	0.306	0.066	-0.276
105.87	0.247	0.152	-0.276
105.94	0.188	0.152	-0.237
106	0.247	-0.025	-0.117
106.07	0.247	-0.111	-0.117
106.14	0.067	-0.025	-0.117
106.2	-0.11	0.238	-0.117
106.27	-0.051	0.066	-0.117
106.34	0.067	-0.025	-0.117
106.4	0.067	-0.111	-0.117
106.47	-0.051	0.066	-0.077
106.54	-0.11	0.238	-0.038
106.6	-0.051	-0.025	-0.077
106.67	0.129	-0.111	-0.077
106.74	0.008	-0.111	-0.077
106.8	-0.051	0.152	0.043
106.87	-0.11	0.066	0.002
106.94	0.008	0.066	-0.038
107	0.129	-0.111	-0.077
107.07	0.008	-0.111	-0.038
107.14	-0.11	-0.025	0.083
107.2	-0.11	-0.025	0.002
107.27	0.067	0.066	-0.077
107.34	0.067	-0.111	-0.077
107.4	0.008	-0.111	0.043
107.47	-0.11	0.066	0.043
107.54	-0.051	-0.111	0.002
107.6	0.129	-0.025	-0.077
107.67	0.067	-0.025	-0.038
107.74	-0.051	0.066	0.083
107.8	-0.11	-0.025	0.043
107.87	-0.051	-0.025	-0.038
107.94	0.067	0.152	-0.077
108	0.067	0.066	-0.038
108.07	-0.051	-0.111	0.043
108.14	-0.11	-0.111	0.043
108.2	-0.051	-0.025	-0.038
108.27	0.129	0.152	-0.077
108.34	0.008	0.152	-0.038
108.4	-0.051	0.066	0.043
108.47	-0.11	0.066	0.002
108.54	-0.051	0.152	-0.038
108.6	0.129	0.066	-0.077
108.67	0.008	0.066	0.002
108.74	-0.11	0.066	0.083
108.8	-0.11	0.066	0.002
108.87	0.067	0.066	-0.077
108.94	0.067	0.152	-0.077
109	0.008	0.152	0.043
109.07	-0.11	0.066	0.043
109.14	-0.11	-0.025	0.002
109.2	0.067	0.238	-0.077
109.27	0.067	0.238	-0.077
109.34	-0.051	0.238	0.043
109.4	-0.11	-0.025	0.043
109.47	-0.11	0.152	-0.038
109.54	0.067	0.324	-0.077
109.6	0.067	0.5	-0.038
109.67	-0.051	0.238	0.043
109.74	-0.11	0.152	0.043
109.8	-0.051	0.238	-0.038
109.87	0.129	0.324	-0.077
109.94	0.008	0.238	-0.038
110	-0.051	0.238	0.083
110.07	-0.11	0.066	0.002
110.14	0.067	0.066	-0.038
110.2	0.129	0.41	-0.077
110.27	0.008	0.41	-0.038
110.34	-0.11	0.152	0.083
110.4	-0.11	-0.025	0.002
110.47	0.008	0.238	-0.077
110.54	0.067	0.5	-0.077
110.6	0.008	0.41	0.043
110.67	-0.11	0.152	0.043
110.74	-0.11	0.066	-0.038
110.8	0.067	0.066	-0.077
110.87	0.067	0.238	-0.077
110.94	-0.051	0.324	0.002
111	-0.11	0.066	0.043
111.07	-0.051	0.066	-0.038
111.14	0.067	0.152	-0.077
111.2	0.067	0.238	-0.038
111.27	-0.051	0.066	0.043
111.34	-0.11	-0.025	0.002
111.4	-0.051	0.152	-0.038
111.47	0.129	0.066	-0.077
111.54	0.008	-0.111	-0.077
111.6	-0.051	-0.025	0.002
111.67	-0.11	-0.111	0.002
111.74	0.008	0.066	-0.038
111.8	0.067	-0.111	-0.077
111.87	0.008	0.066	-0.038
111.94	-0.11	-0.025	0.043
112	-0.11	0.066	0.002
112.07	0.008	-0.025	-0.077
112.14	0.067	0.066	-0.077
112.2	0.008	-0.111	0.002
112.27	-0.11	-0.111	0.043
112.34	-0.11	-0.197	-0.038
112.4	0.008	-0.111	-0.077
112.47	0.067	-0.197	-0.038
112.54	-0.051	-0.197	0.002
112.6	-0.11	-0.197	0.043
112.67	-0.11	-0.197	-0.038
112.74	0.008	-0.111	-0.077
112.8	0.067	-0.197	-0.038
112.87	-0.051	-0.197	0.043
112.94	-0.11	-0.025	0.002
113	-0.051	-0.025	-0.077
113.07	0.129	-0.197	-0.077
113.14	0.008	-0.111	-0.077
113.2	-0.051	-0.197	0.002
113.27	-0.11	-0.111	0.002
113.34	0.008	-0.197	-0.077
113.4	0.067	-0.197	-0.077
113.47	0.008	-0.197	-0.038
113.54	-0.11	-0.197	0.043
113.6	-0.11	-0.197	-0.038
113.67	-0.051	-0.197	-0.077
113.74	0.067	-0.197	-0.077
113.8	-0.051	-0.197	0.002
113.87	-0.11	-0.197	0.043
113.94	-0.11	-0.197	-0.038
114	0.008	-0.197	-0.077
114.07	0.067	-0.197	-0.077
114.14	-0.051	-0.197	0.002
114.2	-0.11	-0.197	0.043
114.27	-0.11	-0.197	-0.038
114.34	0.008	-0.197	-0.077
114.4	0.008	-0.197	-0.038
114.47	-0.11	-0.197	0.043
114.54	-0.11	-0.197	0.002
114.6	-0.11	-0.197	-0.038
114.67	0.008	-0.197	-0.077
114.74	-0.051	-0.197	-0.038
114.8	-0.11	-0.197	0.043
114.87	-0.169	-0.197	0.002
114.94	-0.11	-0.197	-0.038
115	-0.051	-0.197	-0.077
115.07	-0.051	-0.197	0.002
115.08	-0.11	-0.197	0.043
115.15	-0.11	-0.197	-0.038
115.21	-0.051	-0.197	-0.077
115.28	0.067	-0.197	-0.077
115.35	-0.051	-0.197	0.002
115.41	-0.11	-0.111	0.043
115.48	-0.11	-0.197	0.002
115.55	-0.051	-0.197	-0.077
115.61	-0.051	-0.197	-0.077
115.68	-0.051	-0.025	0.002
115.75	-0.11	-0.111	0.002
115.81	-0.11	-0.197	-0.038
115.88	0.008	-0.111	-0.077
115.95	0.067	-0.197	-0.077
116.01	-0.051	-0.197	0.043
116.08	-0.11	-0.197	0.043
116.15	-0.051	-0.197	-0.038
116.21	0.129	-0.197	-0.077
116.28	0.008	-0.025	-0.038
116.35	-0.051	-0.197	0.083
116.41	-0.11	-0.111	0.002
116.48	-0.051	-0.197	-0.038
116.55	0.067	-0.197	-0.077
116.61	0.008	-0.111	-0.038
116.68	-0.11	-0.025	0.083
116.75	-0.11	-0.111	0.002
116.81	0.008	-0.111	-0.077
116.88	0.067	-0.197	-0.077
116.95	0.008	-0.197	0.043
117.01	-0.11	-0.197	0.043
117.08	-0.11	-0.197	0.002
117.15	0.008	-0.197	-0.077
117.21	0.067	-0.197	-0.077
117.28	-0.051	-0.197	0.043
117.35	-0.11	-0.197	0.043
117.41	-0.11	-0.111	-0.038
117.48	0.067	-0.197	-0.077
117.55	0.008	-0.197	-0.038
117.61	-0.051	-0.197	0.043
117.68	-0.11	-0.111	0.002
117.75	-0.11	-0.197	-0.077
117.81	0.008	-0.197	-0.077
117.88	0.008	-0.197	-0.077
117.95	-0.051	-0.197	0.043
118.01	-0.11	-0.197	0.002
118.08	-0.11	-0.197	-0.077
118.15	0.067	-0.197	-0.077
118.21	0.008	-0.197	-0.038
118.28	-0.11	-0.197	0.043
118.35	-0.11	-0.111	0.002
118.41	0.067	-0.111	-0.077
118.48	0.067	-0.197	-0.077
118.55	-0.051	-0.197	0.043
118.61	-0.11	-0.197	0.043
118.68	-0.051	-0.197	0.002
118.75	0.067	-0.111	-0.077
118.81	0.008	-0.197	-0.077
118.88	-0.051	-0.025	0.043
118.95	-0.11	-0.111	0.043
119.01	-0.11	-0.025	-0.038
119.08	0.067	-0.111	-0.077
119.15	0.008	-0.197	-0.038
119.21	-0.051	-0.197	0.043
119.28	-0.11	-0.111	0.043
119.35	-0.11	-0.197	-0.038
119.41	0.008	-0.197	-0.077
119.48	0.008	-0.111	-0.038
119.55	-0.051	-0.197	0.083
119.61	-0.11	-0.197	0.002
119.68	0.008	-0.197	-0.038
119.75	0.067	-0.197	-0.077
119.81	0.008	-0.197	-0.038
119.88	-0.11	-0.111	0.083
119.95	-0.11	-0.197	0.002
120.01	0.008	-0.197	-0.077
120.08	0.008	-0.197	-0.077
120.09	0.067	-0.197	-0.077
120.16	-0.051	-0.111	0.043
120.22	-0.11	-0.111	0.043
120.29	-0.11	-0.025	-0.038
120.36	0.008	0.066	-0.077
120.42	0.067	0.066	-0.038
120.49	-0.051	-0.025	0.002
120.56	-0.11	-0.111	0.043
120.62	-0.051	-0.197	-0.038
120.69	0.067	-0.111	-0.077
120.76	0.067	-0.111	-0.038
120.82	-0.051	-0.197	0.083
120.89	-0.11	-0.111	0.002
120.96	-0.051	-0.197	-0.038
121.02	0.067	-0.025	-0.077
121.09	0.008	-0.111	0.002
121.16	-0.051	-0.111	0.043
121.22	-0.11	-0.197	0.002
121.29	0.008	-0.197	-0.077
121.36	0.129	-0.197	-0.038
121.42	0.008	-0.111	0.002
121.49	-0.11	-0.197	0.043
121.56	-0.11	-0.197	0.002
121.62	0.067	-0.197	-0.077
121.69	0.067	-0.111	-0.077
121.76	0.008	-0.111	0.043
121.82	-0.11	-0.111	0.043
121.89	-0.051	-0.197	-0.038
121.96	0.129	-0.111	-0.077
122.02	0.067	-0.025	-0.038
122.09	-0.051	-0.111	0.043
122.16	-0.11	-0.025	0.002
122.22	-0.051	-0.197	-0.038
122.29	0.067	0.066	-0.077
122.36	0.067	0.152	-0.038
122.42	-0.051	-0.111	0.043
122.49	-0.11	0.066	-0.038
122.56	-0.051	0.066	-0.038
122.62	0.067	0.238	-0.077
122.69	0.008	0.238	-0.038
122.76	-0.051	-0.025	0.043
122.82	-0.11	0.066	0.002
122.89	0.067	0.238	-0.077
122.96	0.129	-0.025	-0.077
123.02	0.008	0.238	0.002
123.09	-0.11	0.066	0.043
123.16	-0.11	0.152	0.002
123.22	0.067	0.324	-0.077
123.29	0.067	0.41	-0.038
123.36	0.008	0.066	0.043
123.42	-0.11	0.066	0.043
123.49	-0.051	0.152	-0.038
123.56	0.067	0.324	-0.077
123.62	0.067	0.41	-0.038
123.69	-0.051	0.066	0.043
123.76	-0.11	0.066	0.043
123.82	-0.051	0.152	-0.038
123.89	0.129	0.238	-0.077
123.96	0.067	0.41	-0.038
124.02	-0.051	0.066	0.043
124.09	-0.11	0.066	0.002
124.16	-0.051	0.152	-0.038
124.22	0.129	0.324	-0.077
124.29	0.008	0.41	-0.038
124.36	-0.051	-0.025	0.083
124.42	-0.11	0.152	0.002
124.49	0.008	0.152	-0.077
124.56	0.129	0.152	-0.077
124.62	0.008	0.238	0.002
124.69	-0.11	0.152	0.043
124.76	-0.11	0.152	0.002
124.82	0.067	0.152	-0.077
124.89	0.067	0.152	-0.077
124.96	0.008	-0.025	0.043
125.02	-0.11	-0.111	0.043
125.09	-0.051	0.066	-0.038
125.16	0.067	0.066	-0.077
125.22	0.067	0.152	-0.038
125.29	-0.051	0.152	0.043
125.36	-0.11	-0.111	0.043
125.42	-0.051	-0.025	-0.038
125.49	0.129	0.066	-0.077
125.56	0.067	-0.025	-0.038
125.62	-0.051	-0.025	0.083
125.69	-0.11	-0.111	0.002
125.76	-0.051	-0.111	-0.038
125.82	0.129	-0.025	-0.077
125.89	0.008	0.066	0.002
125.96	-0.051	-0.025	0.083
126.02	-0.11	-0.025	0.002
126.09	0.008	0.066	-0.077
126.16	0.129	-0.111	-0.077
126.22	0.008	-0.111	0.002
126.29	-0.11	-0.025	0.043
126.36	-0.11	0.152	0.002
126.42	0.067	-0.025	-0.077
126.49	0.067	-0.111	-0.077
126.56	0.008	0.066	0.043
126.62	-0.051	0.238	0.043
126.69	0.008	0.066	0.002
126.76	0.188	-0.025	0.002
126.82	0.188	-0.111	0.043
126.89	0.306	0.066	0.083
126.96	0.129	0.238	0.122
127.02	0.188	0.066	0.122
127.09	0.247	-0.111	0.083
127.16	0.306	-0.111	0.162
127.22	0.306	0.238	0.201
127.29	0.306	0.152	0.201
127.36	0.306	0.066	0.201
127.42	0.306	-0.111	0.201
127.49	0.306	0.066	0.201
127.56	0.306	0.41	0.162
127.62	0.306	0.238	0.201
127.69	0.306	0.238	0.201
127.76	0.306	0.41	0.162
127.82	0.306	0.5	0.162
127.89	0.306	0.5	0.162
127.96	0.306	0.5	0.201
128.02	0.247	0.5	0.201
128.09	0.247	0.5	0.201
128.16	0.247	0.5	0.201
128.22	0.306	0.5	0.201
128.29	0.306	0.5	0.201
128.36	0.306	0.586	0.201
128.42	0.306	0.586	0.201
128.49	0.306	0.759	0.243
128.56	0.365	0.931	0.4
128.62	0.365	0.759	0.481
128.69	0.306	0.586	0.521
128.76	0.365	0.845	0.481
128.82	0.365	1.107	0.521
128.89	0.306	1.193	0.521
128.96	0.365	1.193	0.639
129.02	0.365	1.193	0.799
129.09	0.306	1.365	0.799
129.16	0.306	1.542	0.838
129.22	0.424	1.542	0.959
129.29	0.424	1.365	0.959
129.36	0.545	1.714	0.878
129.42	0.663	1.8	1.077
129.49	0.781	1.8	1.316
129.56	0.781	1.886	1.476
129.62	0.604	2.062	1.555
129.69	0.663	2.583	1.835
129.76	0.781	2.497	2.113
129.82	0.781	2.583	2.352
129.89	0.781	2.932	2.591
129.96	0.781	3.19	3.029
130.02	0.781	3.104	3.506
130.09	0.781	3.19	3.585
130.16	0.781	3.018	2.989
130.22	0.781	2.669	2.591
130.29	0.604	2.583	2.312
130.36	0.663	2.583	2.312
130.42	0.722	2.321	2.192
130.49	0.781	2.235	2.074
130.56	0.663	2.407	2.074
130.62	0.545	2.497	1.953
130.69	0.663	2.148	1.794
130.76	0.722	2.062	1.794
130.82	0.781	1.886	1.754
130.89	0.604	1.886	1.754
130.96	0.545	1.886	1.794
131.02	0.663	1.886	1.715
131.09	0.781	1.976	1.596
131.16	0.781	1.886	1.515
131.22	0.604	1.886	1.515
131.29	0.604	1.886	1.515
131.36	0.663	1.886	1.636
131.42	0.781	1.886	1.636
131.49	0.722	1.886	1.555
131.56	0.545	1.886	1.515
131.62	0.604	1.886	1.515
131.69	0.722	1.886	1.476
131.76	0.781	1.886	1.476
131.82	0.722	1.886	1.476
131.89	0.545	1.886	1.476
131.96	0.604	1.886	1.476
132.02	0.722	1.886	1.476
132.09	0.781	1.886	1.476
132.16	0.663	1.8	1.476
132.22	0.545	1.886	1.476
132.29	0.663	1.886	1.476
132.36	0.722	1.886	1.436
132.42	0.781	1.8	1.397
132.49	0.604	1.714	1.237
132.56	0.545	1.886	1.237
132.62	0.663	1.886	1.316
132.69	0.781	1.714	1.316
[truncated: 261 more rows]

## Sheet: 2g
Time (s)	50% Strain	70% Strain	90% Strain
0	-0.279	-0.715	0
0.07	-0.166	-0.61	0.099
0.13	0.172	-0.61	0.233
0.2	0.172	-0.29	0.298
0.27	-0.054	-0.505	0.493
0.33	-0.166	-0.61	0.363
0.4	-0.054	-0.715	0.233
0.47	0.289	-0.4	0.298
0.53	0.172	-0.29	0.428
0.6	-0.054	-0.505	0.493
0.67	-0.166	-0.715	0.363
0.73	0.059	-0.715	0.233
0.8	0.289	-0.4	0.298
0.87	0.059	-0.4	0.428
0.93	-0.054	-0.505	0.493
1	-0.166	-0.715	0.363
1.07	0.289	-0.4	0.428
1.13	0.289	-0.29	0.493
1.2	0.059	-0.29	0.493
1.27	-0.166	-0.505	0.493
1.33	-0.166	-0.715	0.493
1.4	0.172	-0.61	0.493
1.47	0.172	-0.29	0.493
1.53	0.059	-0.4	0.493
1.6	-0.054	-0.61	0.493
1.67	-0.054	-0.715	0.493
1.73	0.172	-0.61	0.558
1.8	0.172	-0.29	0.691
1.87	-0.054	-0.4	0.756
1.93	-0.166	-0.505	0.822
2	-0.054	-0.715	0.756
2.07	0.172	-0.29	0.691
2.13	0.172	-0.29	0.887
2.2	-0.054	-0.4	0.952
2.27	-0.166	-0.505	0.822
2.33	0.059	-0.61	0.691
2.4	0.289	-0.29	0.558
2.47	0.059	-0.4	0.558
2.53	-0.054	-0.505	0.558
2.6	-0.054	-0.4	0.691
2.67	0.059	-0.185	0.822
2.73	0.289	-0.29	0.691
2.8	0.059	-0.185	0.558
2.87	-0.166	-0.4	0.558
2.93	-0.166	-0.29	0.691
3	0.172	-0.08	0.822
3.07	0.172	-0.08	0.756
3.13	0.059	-0.08	0.887
3.2	-0.054	0.025	1.02
3.27	-0.054	-0.185	1.02
3.33	0.172	-0.29	1.02
3.4	0.172	-0.08	1.02
3.47	0.059	-0.08	1.02
3.53	-0.166	-0.29	1.085
3.6	0.172	-0.08	1.215
3.67	0.515	0.025	1.215
3.73	0.172	0.025	1.15
3.8	0.172	-0.08	1.085
3.87	-0.054	0.025	1.15
3.93	0.172	0.025	1.349
4	0.289	-0.08	1.414
4.07	0.402	-0.08	1.544
4.13	0.289	0.025	1.544
4.2	0.402	0.025	1.544
4.27	0.515	0.025	1.609
4.33	0.402	0.025	1.742
4.4	0.289	0.025	1.609
4.47	0.289	0.025	1.609
4.53	0.289	0.025	1.674
4.6	0.402	0.025	1.807
4.67	0.402	0.025	2.003
4.73	0.402	0.025	2.071
4.8	0.515	0.025	2.071
4.87	0.627	0.025	2.003
4.93	0.627	0.025	2.071
5	0.627	0.025	2.071
5.07	0.515	0.025	2.071
5.13	0.627	0.025	2.331
5.2	0.627	0.025	2.331
5.27	0.627	0.025	2.396
5.33	0.627	0.025	2.595
5.4	0.515	0.025	2.595
5.47	0.627	0.025	2.595
5.53	0.515	0.025	2.725
5.6	0.627	0.025	2.923
5.67	0.627	0.025	3.054
5.73	0.627	-0.08	3.054
5.8	0.627	0.025	3.054
5.87	0.627	0.025	3.054
5.93	0.627	-0.185	3.119
6	0.627	-0.08	3.119
6.07	0.627	-0.08	3.187
6.13	0.627	0.025	3.382
6.2	0.627	0.025	3.447
6.27	0.627	-0.08	3.581
6.33	0.627	-0.08	3.646
6.4	0.627	0.025	3.711
6.47	0.627	0.025	3.906
6.53	0.627	-0.08	3.906
6.6	0.627	0.025	4.039
6.67	0.627	0.025	4.17
6.73	0.627	0.025	4.17
6.8	0.627	0.13	4.235
6.87	0.515	0.235	4.303
6.93	0.627	0.13	4.17
7	0.627	0.025	4.368
7.07	0.627	0.025	4.628
7.13	0.402	0.13	4.433
7.2	0.515	0.13	4.563
7.27	0.515	0.025	4.697
7.33	0.627	0.025	4.697
7.4	0.627	0.13	4.827
7.47	0.402	0.13	4.892
7.53	0.402	0.235	5.09
7.6	0.515	0.345	5.155
7.67	0.627	0.45	5.22
7.73	0.515	0.875	5.155
7.8	0.402	0.66	5.22
7.87	0.402	0.45	5.419
7.93	0.515	0.555	5.679
8	0.627	0.765	5.549
8.07	0.627	0.875	5.549
8.13	0.402	0.765	5.549
8.2	0.627	0.765	5.614
8.27	0.74	0.875	5.744
8.33	0.74	0.875	5.813
8.4	0.74	0.875	6.008
8.47	0.627	0.875	6.073
8.53	0.627	0.98	6.271
8.6	0.627	1.295	6.336
8.67	0.627	1.615	6.402
8.73	0.74	1.72	6.6
8.8	0.627	1.51	6.73
8.87	0.627	1.72	6.795
8.93	0.627	1.72	6.929
9	0.627	1.72	7.189
9.07	0.627	2.25	7.257
9.13	0.627	2.035	7.322
9.2	0.627	1.93	7.781
9.27	0.74	1.93	7.846
9.33	0.852	1.825	7.911
9.4	0.97	2.565	7.911
9.47	1.083	2.675	7.911
9.53	1.083	2.885	7.976
9.6	1.538	3.095	8.305
9.67	1.42	3.52	8.503
9.73	1.195	3.73	8.767
9.8	1.195	3.945	8.962
9.87	1.42	4.155	9.095
9.93	1.538	4.39	9.356
10	1.42	4.38	9.291
10.01	1.42	4.38	8.767
10.08	1.083	4.365	8.305
10.14	1.195	4.155	7.911
10.21	1.42	4.05	7.846
10.28	1.538	4.26	7.781
10.34	1.195	4.26	7.583
10.41	1.083	3.945	7.518
10.48	1.308	3.945	7.322
10.54	1.42	4.155	7.322
10.61	1.538	3.73	7.124
10.68	1.195	3.625	7.059
10.74	1.083	3.835	7.124
10.81	1.308	3.73	6.929
10.88	1.538	3.625	6.795
10.94	1.42	3.52	6.86
11.01	1.195	3.73	6.795
11.08	1.195	3.835	6.73
11.14	1.308	3.73	6.795
11.21	1.538	3.625	6.795
11.28	1.308	3.52	6.665
11.34	1.083	3.625	6.73
11.41	1.195	3.945	6.535
11.48	1.42	3.73	6.336
11.54	1.538	3.52	6.402
11.61	1.308	3.52	6.6
11.68	1.083	3.73	6.535
11.74	1.195	3.835	6.402
11.81	1.42	3.73	6.336
11.88	1.538	3.52	6.336
11.94	1.195	3.52	6.271
12.01	1.083	3.835	6.271
12.08	1.308	3.73	6.271
12.14	1.42	3.625	6.271
12.21	1.538	3.52	6.271
12.28	1.195	3.52	6.271
12.34	1.083	3.625	6.271
12.41	1.308	3.52	5.943
12.48	1.538	3.52	5.878
12.54	1.42	3.52	6.073
12.61	1.195	3.52	6.008
12.68	1.195	3.52	5.943
12.74	1.308	3.415	5.813
12.81	1.42	3.415	5.878
12.88	1.308	3.415	6.008
12.94	1.083	3.415	6.008
13.01	1.195	3.415	5.878
13.08	1.42	3.415	5.813
13.14	1.42	3.415	5.813
13.21	1.308	3.415	5.744
13.28	1.083	3.415	5.744
13.34	1.195	3.415	5.744
13.41	1.42	3.415	5.744
13.48	1.42	3.415	5.744
13.54	1.308	3.415	5.744
13.61	0.97	3.415	5.744
13.68	1.195	3.415	5.744
13.74	1.42	3.415	5.744
13.81	1.538	3.415	5.744
13.88	1.195	3.415	5.679
13.94	1.083	3.415	5.614
14.01	1.308	3.415	5.549
14.08	1.42	3.415	5.419
14.14	1.42	3.415	5.549
14.21	1.195	3.415	5.484
14.28	1.083	3.415	5.419
14.34	1.195	3.415	5.286
14.41	1.42	3.415	5.351
14.48	1.195	3.415	5.549
14.54	1.083	3.415	5.484
14.61	0.852	3.415	5.351
14.68	1.195	3.415	5.286
14.74	1.308	3.415	5.351
14.81	1.195	3.415	5.549
14.88	1.083	3.415	5.484
14.94	1.195	3.415	5.351
15.01	1.308	3.415	5.351
15.02	1.42	3.415	5.09
15.09	1.083	2.78	4.368
15.15	0.627	1.93	3.646
15.22	0.627	1.72	3.054
15.29	0.627	1.51	2.858
15.35	0.627	1.085	2.465
15.42	0.627	0.875	2.003
15.49	0.627	0.765	1.807
15.55	0.627	0.555	1.674
15.62	0.515	0.555	1.544
15.69	0.627	0.66	1.349
15.75	0.289	0.345	1.215
15.82	0.402	0.235	1.15
15.89	0.402	0.025	1.02
15.95	0.515	0.025	0.952
16.02	0.627	0.025	0.822
16.09	0.627	0.13	0.822
16.15	0.627	0.13	0.756
16.22	0.627	0.13	0.691
16.29	0.627	0.025	0.558
16.35	0.627	0.025	0.626
16.42	0.627	-0.08	0.558
16.49	0.627	-0.185	0.626
16.55	0.627	-0.185	0.756
16.62	0.627	-0.08	0.756
16.69	0.627	0.025	0.691
16.75	0.627	-0.08	0.691
16.82	0.627	-0.08	0.691
16.89	0.627	-0.08	0.756
16.95	0.627	0.025	0.558
17.02	0.627	0.025	0.493
17.09	0.627	0.025	0.493
17.15	0.627	-0.185	0.493
17.22	0.627	0.025	0.493
17.29	0.627	0.025	0.493
17.35	0.627	0.025	0.493
17.42	0.627	0.025	0.493
17.49	0.515	-0.08	0.493
17.55	0.627	0.025	0.493
17.62	0.627	0.025	0.493
17.69	0.627	0.025	0.428
17.75	0.515	0.025	0.363
17.82	0.402	0.025	0.428
17.89	0.402	0.025	0.493
17.95	0.289	0.025	0.363
18.02	0.402	0.025	0.233
18.09	0.515	0.025	0.298
18.15	0.402	0.025	0.428
18.22	0.289	0.025	0.493
18.29	0.172	-0.185	0.428
18.35	0.402	-0.185	0.233
18.42	0.289	-0.08	0.363
18.49	0.289	0.025	0.428
18.55	0.059	0.025	0.493
18.62	0.402	-0.4	0.298
18.69	0.515	0.025	0.233
18.75	0.172	-0.08	0.298
18.82	0.172	-0.185	0.298
18.89	0.172	-0.29	0.164
18.95	0.289	-0.29	0.164
19.02	0.402	-0.185	0.099
19.09	0.289	-0.185	0.034
19.15	0.172	-0.185	0.099
19.22	-0.166	-0.61	0.099
19.29	0.172	-0.4	0.099
19.35	0.289	-0.29	0.034
19.42	0.172	-0.4	0.034
19.49	-0.054	-0.4	-0.031
19.55	0.059	-0.61	-0.031
19.62	0.289	-0.4	0.034
19.69	0.289	-0.4	-0.031
19.75	0.059	-0.29	-0.031
19.82	-0.166	-0.4	-0.031
19.89	-0.166	-0.715	0.034
19.95	0.059	-0.61	-0.031
20.02	0.172	-0.29	-0.031
20.09	0.059	-0.4	-0.031
20.15	-0.166	-0.61	-0.031
20.22	-0.166	-0.715	-0.031
20.29	0.172	-0.4	-0.031
20.35	0.172	-0.29	-0.031
20.42	-0.054	-0.4	-0.031
20.49	-0.166	-0.61	-0.031
20.55	-0.054	-0.715	-0.031
20.62	0.289	-0.505	-0.031
20.69	0.172	-0.29	-0.031
20.75	-0.054	-0.4	-0.031
20.82	-0.166	-0.715	-0.031
20.89	0.059	-0.505	-0.031
20.95	0.289	-0.4	-0.031
21.02	0.059	-0.4	-0.031
21.09	-0.054	-0.505	-0.031
21.15	-0.166	-0.61	-0.031
21.22	0.059	-0.61	-0.031
21.29	0.289	-0.4	-0.031
21.35	0.059	-0.4	-0.031
21.42	-0.166	-0.61	-0.031
21.49	-0.166	-0.715	-0.031
21.55	0.059	-0.61	-0.031
21.62	0.172	-0.4	-0.031
21.69	0.059	-0.4	-0.031
21.75	-0.166	-0.61	-0.031
21.82	-0.166	-0.715	-0.031
21.89	0.172	-0.61	-0.031
21.95	0.172	-0.29	-0.031
22.02	-0.054	-0.505	-0.031
22.09	-0.166	-0.61	-0.031
22.15	-0.054	-0.715	-0.031
22.22	0.172	-0.4	-0.031
22.29	0.172	-0.29	-0.031
22.35	-0.054	-0.505	-0.031
22.42	-0.166	-0.715	-0.031
22.49	-0.054	-0.715	-0.031
22.55	0.289	-0.4	-0.031
22.62	0.059	-0.4	-0.031
22.69	-0.054	-0.505	-0.031
22.75	-0.166	-0.715	-0.031
22.82	0.059	-0.715	-0.031
22.89	0.289	-0.4	-0.031
22.95	0.059	-0.4	-0.031
23.02	-0.166	-0.61	-0.031
23.09	-0.166	-0.715	0.034
23.15	0.172	-0.61	-0.031
23.22	0.172	-0.4	-0.031
23.29	0.059	-0.4	-0.031
23.35	-0.166	-0.61	-0.031
23.42	-0.166	-0.715	-0.031
23.49	0.172	-0.61	-0.031
23.55	0.172	-0.29	-0.031
23.62	-0.054	-0.505	-0.031
23.69	-0.166	-0.61	-0.031
23.75	-0.054	-0.715	-0.031
23.82	0.172	-0.4	-0.031
23.89	0.172	-0.29	-0.031
23.95	-0.054	-0.505	-0.031
24.02	-0.166	-0.715	-0.031
24.09	0.059	-0.61	-0.031
24.15	0.289	-0.4	-0.031
24.22	0.059	-0.4	-0.031
24.29	-0.054	-0.505	-0.031
24.35	-0.166	-0.715	-0.031
24.42	0.059	-0.61	-0.031
24.49	0.289	-0.29	-0.031
24.55	0.059	-0.4	-0.031
24.62	-0.166	-0.61	-0.031
24.69	-0.166	-0.715	-0.031
24.75	0.172	-0.715	-0.031
24.82	0.172	-0.4	-0.031
24.89	0.059	-0.4	-0.031
24.95	-0.166	-0.61	-0.031
25.02	-0.166	-0.715	-0.031
25.09	0.172	-0.61	-0.031
25.15	0.172	-0.29	-0.031
25.22	-0.054	-0.505	-0.031
25.29	-0.166	-0.61	-0.031
25.35	-0.054	-0.715	-0.031
25.42	0.172	-0.505	-0.031
25.49	0.172	-0.29	-0.031
25.55	-0.054	-0.505	-0.031
25.62	-0.166	-0.715	-0.031
25.69	-0.054	-0.715	-0.031
25.75	0.172	-0.505	-0.031
25.82	0.059	-0.4	-0.031
25.89	-0.054	-0.505	-0.031
25.95	-0.166	-0.715	-0.031
26.02	0.059	-0.715	-0.031
26.09	0.289	-0.4	-0.031
26.15	0.059	-0.4	-0.031
26.22	-0.166	-0.61	-0.031
26.29	-0.166	-0.715	-0.031
26.35	0.059	-0.715	-0.031
26.42	0.172	-0.4	-0.031
26.49	0.059	-0.4	-0.031
26.55	-0.166	-0.61	-0.031
26.62	-0.166	-0.715	-0.031
26.69	0.172	-0.505	-0.031
26.75	0.172	-0.29	-0.031
26.82	-0.054	-0.505	-0.031
26.89	-0.166	-0.61	-0.031
26.95	0.059	-0.715	-0.031
27.02	0.172	-0.505	-0.031
27.09	0.172	-0.29	-0.031
27.15	-0.054	-0.505	-0.031
27.22	-0.166	-0.715	-0.031
27.29	0.059	-0.715	-0.031
27.35	0.289	-0.505	-0.031
27.42	0.059	-0.4	-0.031
27.49	-0.054	-0.505	-0.031
27.55	-0.166	-0.715	-0.031
27.62	0.059	-0.715	-0.031
27.69	0.289	-0.4	-0.031
27.75	0.059	-0.4	-0.031
27.82	-0.166	-0.61	-0.031
27.89	-0.166	-0.715	-0.031
27.95	0.172	-0.61	-0.031
28.02	0.172	-0.29	-0.031
28.09	0.059	-0.4	-0.031
28.15	-0.166	-0.61	-0.031
28.22	-0.166	-0.715	-0.031
28.29	0.172	-0.61	-0.031
28.35	0.172	-0.29	-0.031
28.42	-0.054	-0.505	-0.031
28.49	-0.166	-0.61	-0.031
28.55	-0.054	-0.715	-0.031
28.62	0.172	-0.505	-0.031
28.69	0.172	-0.29	-0.031
28.75	-0.054	-0.505	-0.031
28.82	-0.166	-0.715	-0.031
28.89	0.059	-0.715	-0.031
28.95	0.289	-0.505	-0.031
29.02	0.059	-0.4	-0.031
29.09	-0.054	-0.505	-0.031
29.15	-0.166	-0.715	-0.031
29.22	0.059	-0.715	-0.031
29.29	0.289	-0.4	-0.031
29.35	0.059	-0.4	-0.031
29.42	-0.166	-0.61	-0.031
29.49	-0.166	-0.715	-0.031
29.55	0.059	-0.61	-0.031
29.62	0.172	-0.4	-0.031
29.69	0.059	-0.4	-0.031
29.75	-0.166	-0.61	-0.031
29.82	-0.166	-0.715	-0.031
29.89	0.172	-0.61	-0.031
29.95	0.172	-0.4	-0.031
30.02	-0.054	-0.505	-0.031
30.03	-0.054	-0.505	-0.031
30.1	-0.166	-0.715	-0.031
30.16	-0.054	-0.715	-0.031
30.23	0.289	-0.4	-0.031
30.3	0.059	-0.4	-0.031
30.36	-0.054	-0.505	-0.031
30.43	-0.166	-0.61	-0.031
30.5	0.059	-0.715	-0.031
30.56	0.289	-0.4	-0.031
30.63	0.059	-0.4	-0.031
30.7	-0.166	-0.61	-0.031
30.76	-0.166	-0.715	-0.031
30.83	0.172	-0.61	-0.031
30.9	0.172	-0.4	-0.031
30.96	0.059	-0.4	-0.031
31.03	-0.166	-0.61	-0.031
31.1	-0.166	-0.715	-0.031
31.16	0.172	-0.505	-0.031
31.23	0.172	-0.29	-0.031
31.3	-0.054	-0.505	-0.031
31.36	-0.166	-0.61	-0.031
31.43	-0.054	-0.715	-0.031
31.5	0.172	-0.505	-0.031
31.56	0.172	-0.29	-0.031
31.63	-0.054	-0.505	-0.031
31.7	-0.166	-0.715	-0.031
31.76	-0.054	-0.505	-0.031
31.83	0.289	-0.29	-0.031
31.9	0.059	-0.29	-0.031
31.96	-0.054	-0.4	-0.031
32.03	-0.166	-0.715	-0.031
32.1	0.059	-0.715	-0.031
32.16	0.289	-0.4	-0.031
32.23	0.059	-0.4	-0.031
32.3	-0.166	-0.61	-0.031
32.36	-0.166	-0.715	-0.031
32.43	0.059	-0.61	-0.031
32.5	0.172	-0.29	-0.031
32.56	0.059	-0.4	-0.031
32.63	-0.054	-0.61	-0.031
32.7	-0.166	-0.715	0.034
32.76	0.172	-0.61	-0.031
32.83	0.172	-0.29	-0.031
32.9	-0.054	-0.505	-0.031
32.96	-0.166	-0.505	-0.031
33.03	0.059	-0.505	0.034
33.1	0.172	-0.505	0.034
33.16	0.172	-0.29	0.034
33.23	-0.054	-0.4	0.164
33.3	-0.166	-0.505	0.233
33.36	0.059	-0.4	0.164
33.43	0.289	-0.29	0.298
33.5	0.059	-0.29	0.363
33.56	-0.054	-0.4	0.363
33.63	0.059	-0.505	0.298
33.7	0.059	-0.4	0.233
33.76	0.289	-0.08	0.298
33.83	0.172	-0.29	0.428
33.9	-0.054	-0.505	0.493
33.96	0.059	-0.715	0.363
34.03	0.402	-0.4	0.233
34.1	0.402	-0.08	0.363
34.16	0.402	-0.185	0.428
34.23	0.059	-0.4	0.493
34.3	0.402	-0.185	0.363
34.36	0.627	0.025	0.233
34.43	0.515	0.025	0.363
34.5	0.515	-0.185	0.493
34.56	0.402	-0.29	0.428
34.63	0.402	-0.29	0.233
34.7	0.515	0.025	0.298
34.76	0.515	0.025	0.428
34.83	0.402	0.025	0.493
34.9	0.627	0.025	0.428
34.96	0.627	0.025	0.428
35.03	0.627	-0.08	0.428
35.1	0.627	0.025	0.493
35.16	0.627	0.025	0.493
35.23	0.515	0.025	0.493
35.3	0.627	0.025	0.493
35.36	0.627	0.025	0.493
35.43	0.627	-0.08	0.493
35.5	0.627	0.025	0.493
35.56	0.627	0.025	0.493
35.63	0.627	0.025	0.493
35.7	0.627	-0.08	0.493
35.76	0.627	0.025	0.493
35.83	0.627	0.025	0.626
35.9	0.515	0.025	0.756
35.96	0.627	0.025	0.691
36.03	0.627	0.025	0.691
36.1	0.627	0.025	0.756
36.16	0.627	0.025	0.626
36.23	0.627	0.025	0.626
36.3	0.627	-0.08	0.558
36.36	0.627	-0.08	0.558
36.43	0.627	0.025	0.558
36.5	0.627	0.025	0.626
36.56	0.627	0.025	0.756
36.63	0.627	-0.185	0.756
36.7	0.627	-0.185	0.626
36.76	0.627	-0.08	0.558
36.83	0.627	0.025	0.887
36.9	0.627	0.025	1.02
36.96	0.627	0.025	1.02
37.03	0.627	0.025	1.02
37.1	0.627	0.025	1.02
37.16	0.515	0.025	1.085
37.23	0.515	0.025	1.28
37.3	0.515	0.13	1.215
37.36	0.627	0.13	1.085
37.43	0.627	0.025	1.15
37.5	0.627	0.025	1.349
37.56	0.515	0.025	1.544
37.63	0.402	0.025	1.544
37.7	0.627	0.025	1.609
37.76	0.627	0.025	1.674
37.83	0.627	0.13	1.807
37.9	0.515	0.025	1.807
37.96	0.515	0.13	1.938
38.03	0.515	0.345	2.071
38.1	0.627	0.555	2.071
38.16	0.515	0.875	2.136
38.23	0.289	0.555	2.331
38.3	0.402	0.45	2.53
38.36	0.515	0.66	2.595
38.43	0.627	0.875	2.595
38.5	0.74	0.765	2.79
38.56	0.74	0.66	2.988
38.63	0.74	0.875	3.119
38.7	0.74	0.875	3.187
38.76	0.627	0.875	3.317
38.83	0.74	0.98	3.581
38.9	0.627	1.085	3.711
38.96	0.627	1.295	3.841
39.03	0.627	1.615	4.235
39.1	0.74	1.72	4.303
39.16	0.852	1.72	4.498
39.23	0.627	1.72	4.957
39.3	0.627	1.93	5.22
39.36	0.627	2.145	5.614
39.43	0.627	2.035	5.614
39.5	0.74	2.145	5.943
39.56	0.852	2.355	6.271
39.63	1.42	2.565	6.6
39.7	1.538	2.675	6.86
39.76	1.308	3.095	7.189
39.83	1.083	3.52	7.651
39.9	1.195	3.835	7.846
39.96	1.42	4.155	7.911
40.03	1.538	4.365	7.911
40.04	1.538	4.26	7.651
40.11	1.195	4.05	7.189
40.17	1.083	3.945	6.994
40.24	1.308	3.73	6.795
40.31	1.538	3.625	6.795
40.37	1.538	3.52	6.665
40.44	1.083	3.625	6.535
40.51	1.195	3.835	6.402
40.57	1.308	3.835	6.271
40.64	1.538	3.625	6.206
40.71	1.308	3.52	6.073
40.77	0.97	3.73	6.008
40.84	1.195	3.835	5.878
40.91	1.42	3.625	5.813
40.97	1.538	3.52	5.744
41.04	1.308	3.52	5.744
41.11	1.083	3.52	5.614
41.17	1.195	3.415	5.351
41.24	1.42	3.52	5.286
41.31	1.538	3.415	5.419
41.37	1.195	3.415	5.549
41.44	1.083	3.415	5.484
41.51	1.308	3.415	5.484
41.57	1.42	3.415	5.679
41.64	1.308	3.415	5.549
41.71	1.195	3.415	5.484
41.77	1.083	3.415	5.419
41.84	1.083	3.415	5.22
41.91	1.42	3.415	5.22
41.97	1.42	3.415	5.22
42.04	1.195	3.415	5.22
42.11	1.083	3.415	5.22
42.17	1.308	3.415	5.22
42.24	1.42	3.415	5.155
42.31	1.42	3.415	4.957
42.37	1.195	3.415	5.025
42.44	1.083	3.415	5.09
42.51	1.308	3.415	5.22
42.57	1.538	3.415	5.09
42.64	1.195	3.415	4.957
42.71	1.083	3.415	4.957
42.77	1.083	3.415	5.09
42.84	1.195	3.415	4.827
42.91	1.083	3.415	4.697
42.97	1.308	3.415	4.762
43.04	0.97	3.415	4.697
43.11	1.083	3.415	4.697
43.17	1.195	3.415	4.697
43.24	1.308	3.415	4.697
43.31	1.195	3.415	4.697
43.37	1.083	3.415	4.697
43.44	0.852	3.415	4.697
43.51	1.195	3.415	4.697
43.57	1.195	3.415	4.628
43.64	1.195	3.415	4.563
43.71	1.083	3.415	4.628
43.77	1.195	3.415	4.697
43.84	1.308	3.415	4.628
43.91	1.42	3.415	4.433
43.97	1.195	3.415	4.498
44.04	1.195	3.415	4.563
44.11	1.195	3.31	4.697
44.17	1.308	3.415	4.628
44.24	1.195	3.31	4.433
44.31	1.083	3.31	4.498
44.37	1.083	3.31	4.628
44.44	1.195	3.415	4.697
44.51	1.195	3.415	4.563
44.57	1.083	3.31	4.433
44.64	0.97	3.095	4.368
44.71	1.083	3.2	4.433
44.77	1.195	3.2	4.235
44.84	1.195	3.095	4.303
44.91	1.083	2.99	4.235
44.97	1.083	3.2	4.17
45.04	0.97	3.095	3.974
45.11	0.852	2.46	3.252
45.17	0.74	2.035	2.858
45.24	0.74	1.615	2.266
45.31	0.627	1.295	2.003
45.37	0.627	0.98	1.674
45.44	0.627	0.875	1.544
45.51	0.74	0.875	1.349
45.57	0.627	0.66	1.28
45.64	0.515	0.345	1.02
45.71	0.627	0.45	0.952
45.77	0.627	0.13	0.691
45.84	0.515	0.025	0.822
45.91	0.402	0.13	0.756
45.97	0.515	0.025	0.626
46.04	0.627	0.025	0.626
46.11	0.627	0.13	0.558
46.17	0.515	0.13	0.626
46.24	0.515	0.025	0.691
46.31	0.627	-0.08	0.756
46.37	0.627	-0.08	1.02
46.44	0.627	0.025	0.756
46.51	0.627	-0.08	0.558
46.57	0.627	-0.29	0.493
46.64	0.627	-0.08	0.493
46.71	0.627	0.025	0.493
46.77	0.515	0.025	0.493
46.84	0.515	-0.08	0.493
46.91	0.627	0.025	0.493
46.97	0.627	0.025	0.493
47.04	0.627	0.025	0.493
47.11	0.627	0.025	0.493
47.17	0.627	-0.08	0.428
47.24	0.627	-0.08	0.428
47.31	0.627	0.025	0.493
47.37	0.627	0.025	0.428
47.44	0.627	0.025	0.298
47.51	0.627	0.025	0.298
47.57	0.515	0.025	0.428
47.64	0.402	0.025	0.493
47.71	0.515	0.025	0.363
47.77	0.515	0.025	0.233
47.84	0.627	0.025	0.298
47.91	0.402	0.025	0.363
47.97	0.515	0.025	0.363
48.04	0.402	0.025	0.233
48.11	0.289	0.025	0.164
48.17	0.402	-0.08	0.099
48.24	0.289	0.025	-0.031
48.31	0.172	-0.08	-0.031
48.37	0.289	0.025	0.034
48.44	0.402	-0.08	0.034
48.51	0.289	0.025	0.099
48.57	0.059	0.025	-0.031
48.64	0.059	-0.4	-0.031
48.71	0.402	-0.08	-0.031
48.77	0.289	-0.29	-0.031
48.84	0.172	-0.185	-0.031
48.91	-0.054	-0.185	-0.031
48.97	-0.166	-0.185	-0.031
49.04	0.172	-0.185	-0.031
49.11	0.289	-0.185	-0.031
49.17	0.172	-0.185	-0.031
49.24	0.172	-0.4	-0.031
49.31	-0.166	-0.29	-0.031
49.37	0.172	-0.185	-0.031
49.44	0.289	-0.29	-0.031
49.51	0.059	-0.29	-0.031
49.57	-0.054	-0.505	-0.031
49.64	0.059	-0.715	-0.031
49.71	0.059	-0.4	-0.031
49.77	0.289	-0.185	-0.031
49.84	0.059	-0.29	-0.031
49.91	-0.166	-0.4	-0.031
49.97	-0.166	-0.4	-0.031
50.04	0.172	-0.29	-0.031
50.11	0.172	-0.29	-0.031
50.17	0.059	-0.185	-0.031
50.24	-0.166	-0.4	-0.031
50.31	-0.054	-0.505	-0.031
50.37	0.172	-0.29	-0.031
50.44	0.172	-0.29	-0.031
50.51	-0.054	-0.4	-0.031
50.57	-0.166	-0.61	-0.031
50.64	-0.054	-0.505	-0.031
50.71	0.289	-0.29	-0.031
50.77	0.172	-0.29	-0.031
50.84	-0.054	-0.4	-0.031
50.91	-0.166	-0.715	-0.031
50.97	0.059	-0.61	-0.031
51.04	0.289	-0.29	-0.031
51.11	0.059	-0.4	-0.031
51.17	-0.054	-0.505	-0.031
51.24	-0.166	-0.715	-0.031
51.31	0.172	-0.61	-0.031
51.37	0.289	-0.29	-0.031
51.44	0.059	-0.29	-0.031
51.51	-0.166	-0.505	-0.031
51.57	-0.166	-0.61	-0.031
51.64	0.172	-0.61	-0.031
51.71	0.172	-0.29	-0.031
51.77	0.059	-0.4	-0.031
51.84	-0.166	-0.61	-0.031
51.91	-0.054	-0.715	-0.031
51.97	0.172	-0.4	-0.031
52.04	0.172	-0.29	-0.031
52.11	-0.054	-0.505	-0.031
52.17	-0.166	-0.61	-0.031
52.24	-0.054	-0.715	-0.031
52.31	0.289	-0.4	-0.031
52.37	0.172	-0.29	-0.031
52.44	-0.054	-0.505	-0.031
52.51	-0.166	-0.715	-0.031
52.57	-0.054	-0.715	-0.031
52.64	0.289	-0.4	-0.031
52.71	0.059	-0.4	-0.031
52.77	-0.054	-0.505	-0.031
52.84	-0.166	-0.61	-0.031
52.91	0.059	-0.505	-0.031
52.97	0.289	-0.4	-0.031
53.04	0.059	-0.4	-0.031
53.11	-0.166	-0.61	-0.031
53.17	-0.166	-0.715	-0.031
53.24	0.172	-0.61	-0.031
53.31	0.172	-0.29	-0.031
53.37	0.059	-0.4	-0.031
53.44	-0.166	-0.61	-0.031
53.51	-0.054	-0.715	-0.031
53.57	0.289	-0.505	-0.031
53.64	0.172	-0.29	-0.031
53.71	-0.054	-0.505	-0.031
53.77	-0.166	-0.61	-0.031
53.84	-0.054	-0.715	-0.031
53.91	0.172	-0.505	-0.031
53.97	0.172	-0.29	-0.031
54.04	-0.054	-0.505	-0.031
54.11	-0.166	-0.715	-0.031
54.17	0.059	-0.715	-0.031
54.24	0.289	-0.4	-0.031
54.31	0.059	-0.4	-0.031
54.37	-0.054	-0.505	-0.031
54.44	-0.166	-0.715	-0.031
54.51	0.172	-0.61	-0.031
54.57	0.289	-0.4	-0.031
54.64	0.059	-0.4	-0.031
54.71	-0.166	-0.61	-0.031
54.77	-0.166	-0.715	-0.031
54.84	0.172	-0.61	-0.031
54.91	0.172	-0.4	-0.031
54.97	0.059	-0.4	-0.031
55.04	-0.166	-0.61	-0.031
55.11	-0.166	-0.715	-0.031
55.17	0.172	-0.505	-0.031
55.24	0.172	-0.29	-0.031
55.31	-0.054	-0.505	-0.031
55.37	-0.166	-0.61	-0.031
55.44	-0.054	-0.715	-0.031
55.51	0.289	-0.505	-0.031
55.57	0.172	-0.29	-0.031
55.64	-0.054	-0.505	-0.031
55.71	-0.166	-0.715	-0.031
55.77	0.059	-0.715	-0.031
55.84	0.289	-0.4	-0.031
55.91	0.059	-0.4	-0.031
55.97	-0.054	-0.505	-0.031
56.04	-0.166	-0.715	-0.031
56.11	0.059	-0.505	-0.031
56.17	0.289	-0.4	-0.031
56.24	0.059	-0.4	-0.031
56.31	-0.166	-0.61	-0.031
56.37	-0.166	-0.715	-0.031
56.44	0.172	-0.61	-0.031
56.51	0.172	-0.29	-0.031
56.57	0.059	-0.4	-0.031
56.64	-0.166	-0.61	-0.031
56.71	-0.054	-0.715	-0.031
56.77	0.172	-0.505	-0.031
56.84	0.172	-0.29	-0.031
56.91	-0.054	-0.505	-0.031
56.97	-0.166	-0.61	-0.031
57.04	-0.054	-0.715	-0.031
57.11	0.289	-0.4	-0.031
57.17	0.172	-0.29	-0.031
57.24	-0.054	-0.505	-0.031
57.31	-0.166	-0.715	-0.031
57.37	0.059	-0.715	-0.031
57.44	0.289	-0.4	-0.031
57.51	0.059	-0.4	-0.031
57.57	-0.054	-0.505	-0.031
57.64	-0.166	-0.715	-0.031
57.71	0.172	-0.61	-0.031
57.77	0.289	-0.4	-0.031
57.84	0.059	-0.4	-0.031
57.91	-0.166	-0.61	-0.031
57.97	-0.054	-0.715	-0.031
58.04	0.172	-0.61	-0.031
58.11	0.172	-0.29	-0.031
58.17	0.059	-0.4	-0.031
58.24	-0.166	-0.61	-0.031
58.31	-0.054	-0.715	-0.031
58.37	0.172	-0.505	-0.031
58.44	0.172	-0.29	-0.031
58.51	-0.054	-0.505	-0.031
58.57	-0.166	-0.61	-0.031
58.64	-0.054	-0.715	-0.031
58.71	0.289	-0.505	-0.031
58.77	0.172	-0.29	-0.031
58.84	-0.054	-0.505	-0.031
58.91	-0.166	-0.715	-0.031
58.97	0.059	-0.715	-0.031
59.04	0.289	-0.4	-0.031
59.11	0.059	-0.4	-0.031
59.17	-0.054	-0.505	-0.031
59.24	-0.166	-0.715	-0.031
59.31	0.059	-0.61	-0.031
59.37	0.289	-0.29	-0.031
59.44	0.059	-0.4	-0.031
59.51	-0.166	-0.61	-0.031
59.57	-0.166	-0.715	-0.031
59.64	0.172	-0.61	-0.031
59.71	0.172	-0.29	-0.031
59.77	0.059	-0.4	-0.031
59.84	-0.166	-0.61	-0.031
59.91	-0.054	-0.715	-0.031
59.97	0.289	-0.505	-0.031
60.04	0.172	-0.29	-0.031
60.05	0.172	-0.29	-0.031
60.12	-0.054	-0.505	-0.031
60.18	-0.166	-0.715	-0.031
60.25	-0.054	-0.715	-0.031
60.32	0.289	-0.4	-0.031
60.38	0.059	-0.29	-0.031
60.45	-0.054	-0.505	-0.031
60.52	-0.166	-0.715	-0.031
60.58	0.059	-0.61	-0.031
60.65	0.289	-0.185	-0.031
60.72	0.059	-0.4	-0.031
60.78	-0.166	-0.61	-0.031
60.85	-0.166	-0.715	-0.031
60.92	0.172	-0.61	-0.031
60.98	0.172	-0.4	-0.031
61.05	0.059	-0.4	-0.031
61.12	-0.054	-0.61	-0.031
61.18	-0.166	-0.61	-0.031
61.25	0.172	-0.61	-0.031
61.32	0.172	-0.29	-0.031
61.38	-0.054	-0.505	-0.031
61.45	-0.166	-0.61	-0.031
61.52	-0.054	-0.715	-0.031
61.58	0.289	-0.505	-0.031
61.65	0.172	-0.29	-0.031
61.72	-0.054	-0.505	-0.031
61.78	-0.166	-0.715	-0.031
61.85	-0.054	-0.61	-0.031
61.92	0.289	-0.4	-0.031
61.98	0.059	-0.4	-0.031
62.05	-0.054	-0.505	-0.031
62.12	-0.166	-0.715	-0.031
62.18	0.059	-0.715	-0.031
62.25	0.289	-0.4	-0.031
62.32	0.059	-0.4	-0.031
62.38	-0.166	-0.61	-0.031
62.45	-0.166	-0.29	-0.031
62.52	0.172	-0.4	-0.031
62.58	0.172	-0.29	-0.031
62.65	0.059	-0.29	-0.031
62.72	-0.166	-0.4	-0.031
62.78	0.059	-0.61	-0.031
62.85	0.289	-0.505	-0.031
62.92	0.172	-0.08	-0.031
62.98	0.059	-0.29	-0.031
63.05	-0.166	-0.505	-0.031
63.12	0.289	-0.29	-0.031
63.18	0.289	-0.08	-0.031
63.25	0.172	-0.185	-0.031
63.32	0.059	-0.185	-0.031
63.38	-0.166	-0.08	-0.031
63.45	0.172	-0.4	-0.031
63.52	0.289	-0.185	-0.031
63.58	0.289	-0.29	-0.031
63.65	0.059	-0.4	-0.031
63.72	0.059	-0.185	-0.031
63.78	0.402	-0.185	-0.031
63.85	0.289	-0.185	-0.031
63.92	0.172	-0.08	-0.031
63.98	-0.166	-0.185	0.034
64.05	0.289	0.025	-0.031
64.12	0.289	-0.08	-0.031
64.18	0.289	0.025	-0.031
64.25	0.059	0.025	0.034
64.32	-0.166	-0.08	0.034
64.38	0.289	-0.185	0.099
64.45	0.402	-0.185	0.164
64.52	0.515	0.025	0.164
64.58	0.402	-0.08	0.298
64.65	0.172	0.025	0.428
64.72	0.515	0.025	0.233
64.78	0.515	0.025	0.298
64.85	0.515	0.025	0.428
64.92	0.172	0.025	0.493
64.98	0.289	0.025	0.363
65.05	0.515	0.025	0.233
65.12	0.627	-0.08	0.298
65.18	0.627	0.025	0.428
65.25	0.627	0.025	0.493
65.32	0.627	0.025	0.363
65.38	0.402	0.025	0.233
65.45	0.515	0.025	0.363
65.52	0.402	0.025	0.428
65.58	0.289	0.025	0.493
65.65	0.172	-0.08	0.363
65.72	0.627	0.025	0.363
65.78	0.627	-0.08	0.428
65.85	0.627	0.025	0.493
65.92	0.627	0.025	0.493
65.98	0.627	0.025	0.493
66.05	0.627	0.025	0.493
66.12	0.627	0.025	0.493
66.18	0.627	0.025	0.493
66.25	0.627	0.025	0.493
66.32	0.627	0.025	0.493
66.38	0.627	-0.08	0.493
66.45	0.627	-0.08	0.558
66.52	0.627	0.025	0.691
66.58	0.627	0.025	0.626
66.65	0.627	0.025	0.691
66.72	0.627	-0.185	0.756
66.78	0.627	-0.185	0.691
66.85	0.627	-0.08	0.626
66.92	0.627	0.025	0.756
66.98	0.627	-0.08	0.691
67.05	0.627	-0.08	0.626
67.12	0.627	-0.08	0.626
67.18	0.627	0.025	0.558
67.25	0.402	0.025	0.822
67.32	0.515	0.13	0.822
67.38	0.515	0.13	0.822
67.45	0.627	0.025	1.02
67.52	0.627	0.025	1.02
67.58	0.515	0.025	1.02
67.65	0.402	0.13	1.15
67.72	0.402	0.025	1.215
67.78	0.515	0.025	1.085
67.85	0.627	0.13	1.15
67.92	0.402	0.025	1.349
67.98	0.515	0.13	1.479
68.05	0.515	0.025	1.544
68.12	0.515	0.235	1.544
68.18	0.627	0.45	1.609
68.25	0.515	0.66	1.807
68.32	0.402	0.555	1.807
68.38	0.627	0.45	2.003
68.45	0.627	0.66	2.071
68.52	0.627	0.875	2.071
68.58	0.627	0.765	2.201
68.65	0.627	0.765	2.465
68.72	0.74	0.875	2.595
68.78	0.74	0.875	2.725
68.85	0.74	0.875	2.923
68.92	0.74	0.875	3.119
68.98	0.627	0.98	3.054
69.05	0.627	1.4	3.187
69.12	0.627	1.615	3.252
69.18	0.627	1.72	3.776
69.25	0.627	1.72	3.974
69.32	0.627	1.72	4.235
69.38	0.627	1.93	4.433
69.45	0.627	2.035	4.697
69.52	0.97	1.93	5.025
69.58	1.083	2.035	5.286
69.65	1.195	2.565	5.484
69.72	1.308	2.675	5.813
69.78	1.538	2.78	6.271
69.85	1.42	3.52	6.665
69.92	1.083	3.73	7.059
69.98	1.195	3.945	7.322
70.05	1.42	4.26	6.86
70.12	1.538	3.835	6.665
70.18	1.42	3.52	6.467
70.25	1.083	3.835	6.271
70.32	1.308	3.835	5.943
70.38	1.42	3.625	5.813
70.45	1.538	3.52	5.813
70.52	1.195	3.625	5.744
70.58	1.083	3.52	5.549
70.65	1.308	3.52	5.286
70.72	1.538	3.52	5.419
70.78	1.308	3.415	5.351
70.85	1.195	3.415	5.484
70.92	1.195	3.415	5.549
70.98	1.308	3.415	5.484
71.05	1.538	3.415	5.22
71.12	1.308	3.415	5.22
71.18	1.195	3.415	5.22
71.25	1.195	3.415	5.22
71.32	1.308	3.415	5.155
71.38	1.42	3.415	5.09
71.45	1.308	3.415	4.957
71.52	1.083	3.415	5.025
71.58	1.195	3.415	5.155
71.65	1.308	3.415	4.957
71.72	1.538	3.415	4.762
71.78	1.195	3.415	4.697
71.85	1.083	3.415	4.697
71.92	1.308	3.415	4.697
71.98	1.308	3.415	4.697
72.05	1.42	3.415	4.628
72.12	1.083	3.415	4.697
72.18	1.083	3.415	4.628
72.25	1.308	3.415	4.697
72.32	1.42	3.415	4.697
72.38	1.083	3.415	4.563
72.45	1.083	3.31	4.498
72.52	1.083	3.415	4.563
72.58	1.308	3.415	4.697
72.65	1.538	3.415	4.563
72.72	1.308	3.415	4.433
72.78	1.083	3.415	4.303
72.85	1.195	3.415	4.17
72.92	1.42	3.2	4.17
72.98	1.538	3.31	4.17
73.05	1.308	3.31	4.235
73.12	1.083	3.2	4.235
73.18	1.195	3.31	4.235
73.25	1.195	2.885	4.235
73.32	1.42	2.99	4.235
73.38	0.97	2.99	4.17
73.45	1.083	2.99	4.303
73.52	0.97	3.095	4.235
73.58	1.083	2.885	4.235
73.65	0.97	2.675	4.235
73.72	1.083	2.78	4.17
73.78	0.97	2.99	4.17
73.85	1.083	2.99	4.17
73.92	1.083	2.99	4.17
73.98	1.195	2.99	4.17
74.05	1.195	2.885	4.17
74.12	1.083	3.095	4.17
74.18	1.083	3.095	4.17
74.25	1.195	2.885	4.17
74.32	0.74	2.78	4.17
74.38	0.852	2.885	4.17
74.45	1.083	3.095	4.17
74.52	1.308	2.885	4.17
74.58	1.42	2.675	4.17
74.65	1.083	2.78	4.17
74.72	0.97	3.095	4.104
74.78	1.083	2.99	3.974
74.85	1.195	2.885	3.841
74.92	1.195	2.675	3.841
74.98	1.083	2.885	3.974
75.05	1.083	3.095	3.974
75.06	1.083	3.095	3.512
75.13	0.74	2.46	2.988
75.19	0.627	1.93	2.465
75.26	0.627	1.72	2.003
75.33	0.627	1.295	1.807
75.39	0.74	0.875	1.609
75.46	0.627	0.765	1.215
75.53	0.627	0.765	1.085
75.59	0.627	0.875	1.085
75.66	0.402	0.555	0.952
75.73	0.515	0.13	0.691
75.79	0.627	0.025	0.558
75.86	0.627	0.025	0.626
75.93	0.627	0.025	0.756
75.99	0.627	0.025	0.626
76.06	0.515	0.025	0.626
76.13	0.627	0.13	0.756
76.19	0.627	0.13	0.756
76.26	0.627	0.025	0.691
76.33	0.627	-0.08	0.691
76.39	0.627	-0.185	0.626
76.46	0.515	-0.08	0.493
76.53	0.515	0.025	0.493
76.59	0.627	-0.08	0.493
76.66	0.627	-0.185	0.493
76.73	0.627	-0.08	0.493
76.79	0.627	-0.08	0.493
76.86	0.627	0.025	0.493
76.93	0.627	-0.08	0.493
76.99	0.627	0.025	0.493
77.06	0.627	0.025	0.493
77.13	0.515	0.025	0.428
77.19	0.627	0.025	0.298
77.26	0.627	0.025	0.298
77.33	0.627	0.025	0.363
77.39	0.627	0.025	0.493
77.46	0.515	0.025	0.363
77.53	0.627	0.025	0.298
77.59	0.515	0.025	0.298
77.66	0.627	0.025	0.428
77.73	0.515	0.025	0.298
77.79	0.289	0.025	0.099
77.86	0.402	0.025	0.099
77.93	0.515	0.025	0.034
77.99	0.515	0.025	0.034
78.06	0.289	0.025	-0.031
78.13	0.289	-0.29	-0.031
78.19	0.515	-0.08	-0.031
78.26	0.402	0.025	-0.031
78.33	0.402	-0.08	-0.031
78.39	0.172	0.025	-0.031
78.46	0.402	-0.185	-0.031
78.53	0.515	-0.08	-0.031
78.59	0.515	0.025	-0.031
78.66	0.172	-0.185	-0.031
78.73	0.172	-0.29	-0.031
78.79	0.289	-0.185	-0.031
78.86	0.402	0.025	-0.031
78.93	0.402	-0.08	-0.031
78.99	0.172	0.025	-0.031
79.06	0.059	-0.185	-0.031
79.13	0.289	-0.29	-0.031
79.19	0.402	-0.185	-0.031
79.26	0.172	-0.08	-0.031
79.33	-0.054	-0.4	-0.031
79.39	-0.054	-0.29	0.034
79.46	0.402	-0.4	0.034
79.53	0.289	-0.185	-0.031
79.59	0.289	-0.185	-0.031
79.66	-0.054	-0.4	-0.031
79.73	-0.166	-0.505	-0.031
79.79	0.059	-0.185	-0.031
79.86	0.289	-0.29	-0.031
79.93	0.059	-0.4	-0.031
79.99	-0.166	-0.4	-0.031
80.06	-0.166	-0.61	-0.031
80.13	0.172	-0.4	-0.031
80.19	0.172	-0.185	-0.031
80.26	-0.054	-0.29	-0.031
80.33	-0.166	-0.61	-0.031
80.39	-0.054	-0.505	-0.031
80.46	0.172	-0.29	-0.031
80.53	0.172	-0.29	-0.031
80.59	-0.054	-0.29	-0.031
80.66	-0.166	-0.715	-0.031
80.73	-0.054	-0.4	-0.031
80.79	0.289	-0.505	-0.031
80.86	0.059	-0.4	-0.031
80.93	-0.054	-0.505	-0.031
80.99	-0.166	-0.715	-0.031
81.06	0.059	-0.61	-0.031
81.13	0.289	-0.29	-0.031
81.19	0.059	-0.29	-0.031
81.26	-0.166	-0.4	-0.031
81.33	-0.166	-0.61	-0.031
81.39	0.172	-0.505	-0.031
81.46	0.172	-0.29	-0.031
81.53	0.059	-0.4	-0.031
81.59	-0.166	-0.505	-0.031
81.66	-0.054	-0.715	-0.031
81.73	0.289	-0.61	-0.031
81.79	0.172	-0.29	-0.031
81.86	-0.054	-0.4	-0.031
81.93	-0.166	-0.61	-0.031
81.99	-0.054	-0.715	-0.031
82.06	0.289	-0.505	-0.031
82.13	0.172	-0.29	-0.031
82.19	-0.054	-0.505	-0.031
82.26	-0.166	-0.715	-0.031
82.33	0.059	-0.715	-0.031
82.39	0.289	-0.505	-0.031
82.46	0.059	-0.4	-0.031
82.53	-0.054	-0.505	-0.031
82.59	-0.166	-0.715	-0.031
82.66	0.059	-0.715	-0.031
82.73	0.289	-0.4	-0.031
82.79	0.059	-0.4	-0.031
82.86	-0.166	-0.61	-0.031
82.93	-0.166	-0.715	-0.031
82.99	0.059	-0.61	-0.031
83.06	0.172	-0.4	-0.031
83.13	0.059	-0.4	-0.031
83.19	-0.166	-0.61	-0.031
83.26	-0.166	-0.715	-0.031
83.33	0.172	-0.505	-0.031
83.39	0.172	-0.29	-0.031
83.46	-0.054	-0.4	-0.031
83.53	-0.166	-0.61	-0.031
83.59	-0.166	-0.715	-0.031
83.66	0.172	-0.4	-0.031
83.73	0.172	-0.29	-0.031
83.79	-0.054	-0.505	-0.031
83.86	-0.166	-0.715	-0.031
83.93	-0.054	-0.715	-0.031
83.99	0.289	-0.4	-0.031
84.06	0.059	-0.4	-0.031
84.13	-0.054	-0.505	-0.031
84.19	-0.166	-0.715	-0.031
84.26	0.059	-0.715	-0.031
84.33	0.289	-0.4	-0.031
84.39	0.059	-0.4	-0.031
84.46	-0.166	-0.61	-0.031
84.53	-0.166	-0.715	-0.031
84.59	0.172	-0.61	-0.031
84.66	0.172	-0.4	-0.031
84.73	0.059	-0.4	-0.031
84.79	-0.166	-0.61	-0.031
84.86	-0.166	-0.715	-0.031
84.93	0.172	-0.61	-0.031
84.99	0.172	-0.29	-0.031
85.06	-0.054	-0.4	-0.031
85.13	-0.166	-0.61	-0.031
85.19	-0.054	-0.715	-0.031
85.26	0.172	-0.505	-0.031
85.33	0.172	-0.29	-0.031
85.39	-0.054	-0.505	-0.031
85.46	-0.166	-0.715	-0.031
85.53	-0.054	-0.715	-0.031
85.59	0.289	-0.4	-0.031
85.66	0.059	-0.4	-0.031
85.73	-0.054	-0.505	-0.031
85.79	-0.166	-0.715	-0.031
85.86	0.059	-0.715	-0.031
85.93	0.289	-0.4	-0.031
85.99	0.059	-0.4	-0.031
86.06	-0.166	-0.61	-0.031
86.13	-0.166	-0.715	-0.031
86.19	0.059	-0.61	-0.031
86.26	0.172	-0.29	-0.031
86.33	0.059	-0.4	-0.031
86.39	-0.166	-0.61	-0.031
86.46	-0.166	-0.715	-0.031
86.53	0.172	-0.61	-0.031
86.59	0.172	-0.29	-0.031
86.66	-0.054	-0.505	-0.031
86.73	-0.166	-0.61	-0.031
86.79	-0.054	-0.715	-0.031
86.86	0.172	-0.505	-0.031
86.93	0.172	-0.29	-0.031
86.99	-0.054	-0.505	-0.031
87.06	-0.166	-0.715	-0.031
87.13	0.059	-0.715	-0.031
87.19	0.289	-0.505	-0.031
87.26	0.059	-0.4	-0.031
87.33	-0.054	-0.505	-0.031
87.39	-0.166	-0.715	-0.031
87.46	0.059	-0.715	-0.031
87.53	0.289	-0.4	-0.031
87.59	0.059	-0.4	-0.031
87.66	-0.166	-0.61	-0.031
87.73	-0.166	-0.715	-0.031
87.79	0.172	-0.715	-0.031
87.86	0.172	-0.4	-0.031
87.93	0.059	-0.4	-0.031
87.99	-0.166	-0.61	-0.031
88.06	-0.054	-0.715	-0.031
88.13	0.172	-0.505	-0.031
88.19	0.172	-0.29	-0.031
88.26	-0.054	-0.505	-0.031
88.33	-0.166	-0.61	-0.031
88.39	-0.054	-0.715	-0.031
88.46	0.172	-0.505	-0.031
88.53	0.172	-0.29	-0.031
88.59	-0.054	-0.505	-0.031
88.66	-0.166	-0.715	-0.031
88.73	-0.054	-0.715	-0.031
88.79	0.289	-0.505	-0.031
88.86	0.059	-0.4	-0.031
88.93	-0.054	-0.505	-0.031
88.99	-0.166	-0.715	0.034
89.06	0.059	-0.715	-0.031
89.13	0.289	-0.4	-0.031
89.19	0.059	-0.4	-0.031
89.26	-0.166	-0.61	-0.031
89.33	-0.166	-0.715	-0.031
89.39	0.059	-0.715	-0.031
89.46	0.172	-0.29	-0.031
89.53	0.059	-0.4	-0.031
89.59	-0.166	-0.61	-0.031
89.66	-0.166	-0.715	0.034
89.73	0.172	-0.61	-0.031
89.79	0.172	-0.29	-0.031
89.86	-0.054	-0.505	-0.031
89.93	-0.166	-0.61	-0.031
89.99	-0.054	-0.715	-0.031
90.06	0.172	-0.505	-0.031
90.07	0.289	-0.505	-0.031
90.14	0.059	-0.4	-0.031
90.2	-0.054	-0.505	-0.031
90.27	-0.166	-0.715	-0.031
90.34	0.059	-0.715	-0.031
90.4	0.289	-0.4	-0.031
90.47	0.059	-0.4	-0.031
90.54	-0.166	-0.61	-0.031
90.6	-0.166	-0.715	-0.031
90.67	0.059	-0.61	-0.031
90.74	0.172	-0.4	-0.031
90.8	0.059	-0.4	-0.031
90.87	-0.166	-0.61	-0.031
90.94	-0.054	-0.715	-0.031
91	0.289	-0.61	-0.031
91.07	0.172	-0.4	-0.031
91.14	-0.054	-0.505	-0.031
91.2	-0.166	-0.61	-0.031
91.27	-0.054	-0.715	-0.031
91.34	0.172	-0.505	-0.031
91.4	0.172	-0.29	-0.031
91.47	-0.054	-0.505	-0.031
91.54	-0.166	-0.715	-0.031
91.6	-0.054	-0.715	-0.031
91.67	0.289	-0.505	-0.031
91.74	0.059	-0.4	-0.031
91.8	-0.054	-0.505	-0.031
91.87	-0.166	-0.61	-0.031
91.94	0.059	-0.61	-0.031
92	0.289	-0.4	-0.031
92.07	0.059	-0.4	-0.031
92.14	-0.166	-0.61	-0.031
92.2	-0.166	-0.715	-0.031
92.27	0.172	-0.505	-0.031
92.34	0.172	-0.4	-0.031
92.4	0.059	-0.29	-0.031
92.47	-0.166	-0.61	-0.031
92.54	-0.166	-0.715	-0.031
92.6	0.172	-0.4	-0.031
92.67	0.172	-0.185	-0.031
92.74	-0.054	-0.4	-0.031
92.8	-0.166	-0.4	-0.031
92.87	0.059	-0.61	-0.031
92.94	0.289	-0.185	-0.031
93	0.172	-0.29	-0.031
93.07	-0.054	-0.4	-0.031
93.14	-0.166	-0.505	-0.031
93.2	-0.054	-0.505	-0.031
93.27	0.289	-0.29	-0.031
93.34	0.289	-0.185	-0.031
93.4	0.059	-0.4	-0.031
93.47	-0.166	-0.4	-0.031
93.54	0.059	-0.4	-0.031
93.6	0.402	-0.185	-0.031
93.67	0.289	-0.29	-0.031
93.74	-0.166	-0.505	-0.031
93.8	0.402	-0.61	-0.031
93.87	0.402	-0.185	-0.031
93.94	0.289	-0.29	-0.031
94	0.172	-0.29	-0.031
94.07	0.289	-0.61	-0.031
94.14	0.059	-0.61	-0.031
94.2	0.402	-0.505	-0.031
94.27	0.289	-0.185	-0.031
94.34	0.289	-0.29	-0.031
94.4	0.059	-0.185	-0.031
94.47	0.289	-0.29	-0.031
94.54	0.515	-0.29	-0.031
94.6	0.402	-0.185	-0.031
94.67	0.172	0.025	0.034
94.74	0.172	-0.185	-0.031
94.8	0.402	-0.29	-0.031
94.87	0.402	-0.08	-0.031
94.94	0.402	-0.08	0.099
95	0.289	-0.185	0.233
95.07	0.515	-0.185	0.233
95.14	0.627	0.025	0.164
95.2	0.627	-0.08	0.233
95.27	0.515	-0.08	0.363
95.34	0.515	-0.08	0.428
95.4	0.515	0.025	0.298
95.47	0.515	-0.08	0.233
95.54	0.515	0.025	0.363
95.6	0.402	-0.08	0.428
95.67	0.515	0.025	0.493
95.74	0.515	0.025	0.298
95.8	0.402	0.025	0.233
95.87	0.515	0.025	0.363
95.94	0.515	0.025	0.493
96	0.515	0.025	0.428
96.07	0.627	0.025	0.298
96.14	0.627	0.025	0.298
96.2	0.627	0.025	0.493
96.27	0.627	0.025	0.493
96.34	0.515	0.025	0.493
96.4	0.627	0.025	0.493
96.47	0.627	-0.08	0.493
96.54	0.627	0.025	0.493
96.6	0.627	0.025	0.493
96.67	0.627	0.025	0.493
96.74	0.627	-0.08	0.493
96.8	0.627	0.025	0.558
96.87	0.627	0.025	0.626
96.94	0.627	0.025	0.887
97	0.627	0.025	0.691
97.07	0.627	0.025	0.691
97.14	0.627	-0.08	0.691
97.2	0.627	-0.29	0.691
97.27	0.627	-0.08	0.626
97.34	0.627	0.025	0.756
97.4	0.627	-0.08	0.756
97.47	0.627	0.025	0.691
97.54	0.627	0.025	0.558
97.6	0.627	0.025	0.756
97.67	0.627	0.13	0.887
97.74	0.515	0.025	1.02
97.8	0.515	0.025	1.02
97.87	0.627	0.13	1.02
97.94	0.627	0.025	1.085
98	0.627	0.025	1.28
98.07	0.627	0.13	1.28
98.14	0.515	0.025	1.28
98.2	0.627	0.025	1.544
98.27	0.515	0.13	1.544
98.34	0.402	0.555	1.674
98.4	0.402	0.45	1.742
98.47	0.627	0.555	1.609
98.54	0.627	0.66	1.938
98.6	0.74	0.875	2.003
98.67	0.627	0.765	2.071
98.74	0.627	0.66	2.136
98.8	0.627	0.875	2.53
98.87	0.627	0.875	2.595
98.94	0.627	0.875	2.66
99	0.74	0.875	2.858
99.07	0.627	1.19	3.054
99.14	0.627	1.4	3.054
99.2	0.627	1.615	3.187
99.27	0.627	1.72	3.512
99.34	0.627	1.72	3.776
99.4	0.627	1.72	3.974
99.47	0.627	2.035	4.17
99.54	0.627	1.93	4.563
99.6	0.852	1.825	4.762
99.67	1.083	2.25	5.155
99.74	1.195	2.675	5.484
99.8	1.42	2.885	5.679
99.87	1.538	3.31	6.206
99.94	1.195	3.52	6.665
100	1.083	3.835	6.795
100.07	1.308	4.05	6.402
100.14	1.42	3.625	6.206
100.2	1.538	3.52	5.878
100.27	1.083	3.52	5.744
100.34	1.083	3.625	5.679
100.4	1.308	3.625	5.286
100.47	1.538	3.52	5.351
100.54	1.42	3.415	5.484
100.6	1.308	3.415	5.484
100.67	1.195	3.415	5.286
100.74	1.308	3.415	5.22
100.8	1.538	3.415	5.22
100.87	1.42	3.415	5.09
100.94	1.083	3.415	5.025
101	1.195	3.415	5.09
101.07	1.308	3.415	5.22
101.14	1.538	3.415	4.892
101.2	1.42	3.415	4.762
101.27	1.083	3.415	4.697
101.34	1.195	3.415	4.697
101.4	1.308	3.415	4.697
101.47	1.538	3.415	4.628
101.54	1.195	3.415	4.498
101.6	0.97	3.415	4.498
101.67	1.195	3.415	4.628
101.74	1.42	3.415	4.697
101.8	1.538	3.415	4.563
101.87	1.083	3.415	4.433
101.94	1.083	3.415	4.368
102	1.308	3.31	4.235
102.07	1.538	3.31	4.235
102.14	1.195	3.415	4.235
102.2	1.083	3.415	4.17
102.27	1.083	3.31	4.17
102.34	1.308	3.415	4.17
102.4	1.42	3.415	4.235
102.47	1.42	3.415	4.303
102.54	1.083	3.415	4.235
102.6	1.083	3.415	4.235
102.67	1.083	3.2	4.17
102.74	1.308	3.2	4.17
102.8	1.308	3.095	4.17
102.87	1.083	3.2	4.17
102.94	0.852	3.095	4.17
103	0.97	2.99	4.17
103.07	0.852	2.78	4.17
103.14	1.195	2.99	4.17
103.2	1.083	3.2	4.17
103.27	1.083	3.2	4.17
103.34	1.195	2.885	4.17
103.4	1.308	2.675	4.104
103.47	1.083	2.885	3.974
103.54	1.083	3.095	3.906
103.6	1.195	2.99	3.776
103.67	1.308	2.78	3.711
103.74	1.195	2.675	3.906
103.8	1.083	2.78	3.906
103.87	1.195	3.095	3.841
103.94	1.308	2.885	3.711
104	1.42	2.78	3.711
104.07	1.195	2.675	3.906
104.14	0.97	2.885	3.906
104.2	1.083	3.095	3.776
104.27	1.195	2.885	3.711
104.34	1.538	2.675	3.841
104.4	1.195	2.675	3.974
104.47	1.083	2.885	3.841
104.54	1.083	2.99	3.711
104.6	1.308	2.885	3.711
104.67	1.42	2.675	3.711
104.74	1.083	2.78	3.711
104.8	0.97	2.99	3.646
104.87	0.97	2.99	3.646
104.94	1.083	2.78	3.646
105	0.97	2.675	3.711
105.07	0.97	2.78	3.711
105.08	0.852	2.565	3.317
105.15	0.627	1.93	2.79
105.21	0.627	1.615	2.331
105.28	0.74	1.19	1.938
105.35	0.74	0.875	1.609
105.41	0.515	0.875	1.479
105.48	0.627	0.66	1.15
105.55	0.627	0.765	1.085
105.61	0.515	0.66	1.02
105.68	0.289	0.13	0.887
105.75	0.515	0.025	0.756
105.81	0.515	0.025	0.626
105.88	0.515	0.025	0.558
105.95	0.627	0.13	0.626
106.01	0.627	0.13	0.626
106.08	0.627	0.025	0.756
106.15	0.627	0.025	0.756
106.21	0.627	0.025	0.887
106.28	0.402	-0.08	0.626
106.35	0.515	-0.185	0.626
106.41	0.627	-0.185	0.493
106.48	0.627	-0.08	0.493
106.55	0.627	0.025	0.493
106.61	0.627	-0.185	0.493
106.68	0.627	-0.185	0.493
106.75	0.627	-0.08	0.493
106.81	0.627	0.025	0.493
106.88	0.627	0.025	0.428
106.95	0.627	-0.185	0.298
107.01	0.627	0.025	0.298
107.08	0.627	0.025	0.428
107.15	0.627	0.025	0.493
107.21	0.627	0.025	0.428
107.28	0.627	0.025	0.233
107.35	0.627	0.025	0.298
107.41	0.627	0.025	0.428
107.48	0.627	0.025	0.493
107.55	0.627	0.025	0.363
107.61	0.515	-0.08	0.233
107.68	0.402	-0.08	0.099
107.75	0.289	0.025	0.034
107.81	0.515	0.025	0.034
107.88	0.402	0.025	-0.031
107.95	0.402	0.025	-0.031
108.01	0.402	0.025	-0.031
108.08	0.515	0.025	-0.031
108.15	0.402	-0.08	-0.031
108.21	0.515	0.025	0.034
108.28	0.402	0.025	-0.031
108.35	0.402	-0.08	-0.031
108.41	0.289	-0.08	-0.031
108.48	0.289	-0.185	-0.031
108.55	0.515	-0.29	0.034
108.61	0.289	-0.185	-0.031
108.68	0.172	-0.29	-0.031
108.75	-0.166	-0.4	-0.031
108.81	0.059	-0.29	-0.031
108.88	0.289	-0.08	-0.031
108.95	0.289	-0.29	-0.031
109.01	-0.054	-0.185	-0.031
109.08	-0.166	-0.29	-0.031
109.15	0.059	-0.4	-0.031
109.21	0.289	-0.185	-0.031
109.28	0.172	-0.08	-0.031
109.35	0.172	-0.4	-0.031
109.41	0.059	-0.61	-0.031
109.48	0.059	-0.29	-0.031
109.55	0.289	-0.08	-0.031
109.61	0.172	-0.185	-0.031
109.68	-0.166	-0.4	-0.031
109.75	-0.166	-0.61	-0.031
109.81	0.059	-0.4	-0.031
109.88	0.172	-0.29	-0.031
109.95	0.059	-0.29	-0.031
110.01	-0.166	-0.505	-0.031
110.08	-0.166	-0.505	-0.031
110.15	0.172	-0.61	-0.031
110.21	0.172	-0.29	-0.031
110.28	-0.054	-0.505	-0.031
110.35	-0.166	-0.61	-0.031
110.41	-0.054	-0.505	-0.031
110.48	0.172	-0.4	-0.031
110.55	0.172	-0.29	-0.031
110.61	-0.054	-0.505	-0.031
110.68	-0.166	-0.61	-0.031
110.75	-0.054	-0.715	-0.031
110.81	0.289	-0.505	-0.031
110.88	0.059	-0.4	-0.031
110.95	-0.054	-0.4	-0.031
111.01	-0.166	-0.61	-0.031
111.08	0.172	-0.715	-0.031
111.15	0.289	-0.4	-0.031
111.21	0.059	-0.4	-0.031
111.28	-0.166	-0.61	-0.031
111.35	-0.166	-0.715	-0.031
111.41	0.172	-0.505	-0.031
111.48	0.172	-0.4	-0.031
111.55	0.059	-0.4	-0.031
111.61	-0.166	-0.61	-0.031
111.68	-0.166	-0.61	-0.031
111.75	0.172	-0.61	-0.031
111.81	0.172	-0.29	-0.031
111.88	-0.054	-0.505	-0.031
111.95	-0.166	-0.61	-0.031
112.01	-0.054	-0.4	-0.031
112.08	0.172	-0.505	-0.031
112.15	0.172	-0.29	-0.031
112.21	-0.054	-0.505	-0.031
112.28	-0.166	-0.715	-0.031
112.35	-0.054	-0.505	-0.031
112.41	0.172	-0.4	-0.031
112.48	0.059	-0.4	-0.031
112.55	-0.054	-0.505	-0.031
112.61	-0.166	-0.715	-0.031
112.68	0.059	-0.61	-0.031
112.75	0.289	-0.4	-0.031
112.81	0.059	-0.4	-0.031
112.88	-0.166	-0.61	-0.031
112.95	-0.166	-0.715	-0.031
113.01	0.172	-0.61	-0.031
113.08	0.172	-0.4	-0.031
113.15	0.059	-0.4	-0.031
113.21	-0.166	-0.61	-0.031
113.28	-0.166	-0.715	-0.031
113.35	0.172	-0.505	-0.031
113.41	0.172	-0.29	-0.031
113.48	-0.054	-0.505	-0.031
113.55	-0.166	-0.61	-0.031
113.61	-0.054	-0.715	-0.031
113.68	0.172	-0.505	-0.031
113.75	0.172	-0.29	-0.031
113.81	-0.054	-0.505	-0.031
113.88	-0.166	-0.715	-0.031
113.95	-0.054	-0.715	-0.031
114.01	0.289	-0.505	-0.031
114.08	0.059	-0.4	-0.031
114.15	-0.054	-0.505	-0.031
114.21	-0.166	-0.715	-0.031
114.28	0.059	-0.715	-0.031
114.35	0.289	-0.4	-0.031
114.41	0.059	-0.4	-0.031
114.48	-0.166	-0.61	-0.031
114.55	-0.166	-0.715	-0.031
114.61	0.059	-0.61	-0.031
114.68	0.172	-0.4	-0.031
114.75	0.059	-0.4	-0.031
114.81	-0.166	-0.61	-0.031
114.88	-0.054	-0.715	-0.031
114.95	0.172	-0.61	-0.031
115.01	0.172	-0.29	-0.031
115.08	0.172	-0.29	-0.031
115.15	-0.054	-0.505	-0.031
115.21	-0.166	-0.715	-0.031
115.28	0.059	-0.715	-0.031
115.35	0.289	-0.4	-0.031
115.41	0.172	-0.4	-0.031
115.48	-0.054	-0.505	-0.031
115.55	-0.166	-0.715	-0.031
115.61	0.059	-0.715	-0.031
115.68	0.289	-0.4	-0.031
115.75	0.059	-0.4	-0.031
115.81	-0.054	-0.61	-0.031
115.88	-0.166	-0.715	-0.031
115.95	0.059	-0.61	-0.031
116.01	0.289	-0.4	-0.031
116.08	0.059	-0.4	-0.031
116.15	-0.166	-0.61	-0.031
116.21	-0.166	-0.715	-0.031
116.28	0.172	-0.61	-0.031
116.35	0.172	-0.29	-0.031
116.41	0.059	-0.505	-0.031
116.48	-0.166	-0.505	-0.031
116.55	-0.054	-0.715	-0.031
116.61	0.172	-0.505	-0.031
116.68	0.172	-0.29	-0.031
116.75	-0.054	-0.505	-0.031
116.81	-0.166	-0.715	-0.031
116.88	-0.054	-0.715	-0.031
116.95	0.289	-0.4	-0.031
117.01	0.172	-0.4	-0.031
117.08	-0.054	-0.505	-0.031
117.15	-0.166	-0.715	-0.031
117.21	-0.054	-0.715	-0.031
117.28	0.289	-0.4	-0.031
117.35	0.059	-0.4	-0.031
117.41	-0.054	-0.61	-0.031
117.48	-0.166	-0.715	-0.031
117.55	0.059	-0.61	-0.031
117.61	0.289	-0.4	-0.031
117.68	0.059	-0.4	-0.031
117.75	-0.166	-0.61	-0.031
117.81	-0.166	-0.715	-0.031
117.88	0.172	-0.61	-0.031
117.95	0.172	-0.29	-0.031
118.01	0.059	-0.505	-0.031
118.08	-0.166	-0.61	-0.031
118.15	-0.054	-0.715	-0.031
118.21	0.289	-0.505	-0.031
118.28	0.172	-0.29	-0.031
118.35	-0.054	-0.505	-0.031
118.41	-0.166	-0.715	-0.031
118.48	-0.054	-0.715	-0.031
118.55	0.289	-0.4	-0.031
118.61	0.172	-0.4	-0.031
118.68	-0.054	-0.505	-0.031
118.75	-0.166	-0.715	-0.031
118.81	-0.054	-0.61	-0.031
118.88	0.289	-0.29	-0.031
118.95	0.059	-0.4	-0.031
119.01	-0.054	-0.61	-0.031
119.08	-0.166	-0.715	-0.031
119.15	0.059	-0.61	-0.031
119.21	0.289	-0.4	-0.031
119.28	0.059	-0.4	-0.031
119.35	-0.166	-0.61	-0.031
119.41	-0.166	-0.715	-0.031
119.48	0.172	-0.61	-0.031
119.55	0.172	-0.29	-0.031
119.61	0.059	-0.505	-0.031
119.68	-0.166	-0.61	-0.031
119.75	-0.054	-0.715	-0.031
119.81	0.289	-0.505	-0.031
119.88	0.172	-0.29	-0.031
119.95	-0.054	-0.505	-0.031
120.01	-0.166	-0.715	-0.031
120.08	-0.054	-0.715	-0.031
120.15	-0.054	-0.505	0.034
120.21	0.289	-0.29	-0.031
120.28	0.059	-0.505	-0.031
120.35	-0.054	-0.715	-0.031
120.41	-0.166	-0.715	-0.031
120.48	0.059	-0.4	-0.031
120.55	0.289	-0.4	-0.031
120.61	0.059	-0.505	-0.031
120.68	-0.166	-0.715	-0.031
120.75	-0.166	-0.61	-0.031
120.81	0.172	-0.4	-0.031
120.88	0.172	-0.4	-0.031
120.95	0.059	-0.61	-0.031
121.01	-0.166	-0.715	-0.031
121.08	-0.054	-0.61	-0.031
121.15	0.289	-0.29	-0.031
121.21	0.172	-0.4	-0.031
121.28	-0.054	-0.61	-0.031
121.35	-0.166	-0.61	-0.031
121.41	-0.054	-0.61	-0.031
121.48	0.172	-0.29	-0.031
121.55	0.172	-0.505	-0.031
121.61	-0.054	-0.505	-0.031
121.68	-0.166	-0.715	-0.031
121.75	-0.054	-0.4	-0.031
121.81	0.289	-0.29	-0.031
121.88	0.059	-0.505	-0.031
121.95	-0.054	-0.61	-0.031
122.01	-0.166	-0.4	-0.031
122.08	0.172	-0.4	-0.031
122.15	0.289	-0.4	-0.031
122.21	0.059	-0.505	-0.031
122.28	-0.166	-0.715	-0.031
122.35	-0.166	-0.61	-0.031
122.41	0.172	-0.4	-0.031
122.48	0.172	-0.29	-0.031
122.55	0.059	-0.61	-0.031
122.61	-0.166	-0.715	-0.031
122.68	-0.166	-0.61	-0.031
122.75	0.172	-0.29	-0.031
122.81	0.172	-0.4	-0.031
122.88	-0.054	-0.61	-0.031
122.95	-0.166	-0.505	-0.031
123.01	-0.054	-0.4	-0.031
123.08	0.172	-0.185	-0.031
123.15	0.172	-0.4	-0.031
123.21	-0.054	-0.505	-0.031
123.28	-0.054	-0.715	-0.031
123.35	0.172	-0.4	-0.031
123.41	0.289	-0.29	-0.031
123.48	0.059	-0.505	-0.031
123.55	-0.054	-0.715	-0.031
123.61	-0.166	-0.61	-0.031
123.68	0.059	-0.185	-0.031
123.75	0.289	-0.185	-0.031
123.81	0.172	-0.4	-0.031
123.88	-0.054	-0.29	-0.031
123.95	-0.166	-0.185	-0.031
124.01	0.289	-0.185	-0.031
124.08	0.289	-0.08	-0.031
124.15	0.059	-0.4	-0.031
124.21	-0.166	-0.29	-0.031
124.28	0.059	-0.185	-0.031
124.35	0.289	-0.185	-0.031
124.41	0.515	-0.08	-0.031
124.48	0.289	0.025	-0.031
124.55	-0.054	0.025	-0.031
124.61	0.289	0.025	-0.031
124.68	0.515	-0.08	-0.031
124.75	0.289	-0.08	-0.031
124.81	0.059	0.025	-0.031
124.88	0.172	0.025	-0.031
124.95	0.402	0.025	-0.031
125.01	0.402	0.025	-0.031
125.08	0.289	0.025	-0.031
125.15	0.402	0.025	-0.031
125.21	0.289	0.025	0.034
125.28	0.402	0.025	0.099
125.35	0.515	0.025	0.099
125.41	0.402	0.025	0.099
125.48	0.172	-0.08	0.363
125.55	0.402	0.025	0.233
125.61	0.627	0.025	0.164
125.68	0.627	0.025	0.363
125.75	0.515	0.025	0.493
125.81	0.515	-0.08	0.493
125.88	0.515	-0.08	0.233
125.95	0.627	0.025	0.298
126.01	0.627	0.025	0.363
126.08	0.627	0.025	0.493
126.15	0.627	0.025	0.428
126.21	0.627	-0.185	0.298
126.28	0.627	-0.185	0.298
126.35	0.515	0.025	0.428
126.41	0.627	0.025	0.493
126.48	0.627	0.025	0.428
126.55	0.627	0.025	0.493
126.61	0.627	-0.08	0.493
126.68	0.627	0.025	0.493
126.75	0.627	0.025	0.493
126.81	0.627	0.025	0.493
126.88	0.627	-0.08	0.493
126.95	0.627	-0.08	0.493
127.01	0.627	-0.08	0.493
127.08	0.627	0.025	0.493
127.15	0.627	-0.08	0.558
127.21	0.627	-0.08	0.756
127.28	0.627	-0.185	0.756
127.35	0.627	0.025	0.822
127.41	0.627	0.025	0.691
127.48	0.627	0.025	0.558
127.55	0.627	0.025	0.558
127.61	0.627	0.025	0.626
127.68	0.627	0.13	0.558
127.75	0.627	0.13	0.626
127.81	0.627	0.13	0.756
127.88	0.627	0.025	0.822
127.95	0.627	0.025	1.02
128.01	0.627	0.025	1.02
128.08	0.627	0.025	1.02
128.15	0.627	0.13	1.215
128.21	0.402	0.13	1.28
128.28	0.515	0.235	1.15
128.35	0.627	0.45	1.28
128.41	0.627	0.765	1.544
128.48	0.402	0.45	1.544
128.55	0.627	0.555	1.674
128.61	0.627	0.66	1.609
128.68	0.627	0.875	1.807
128.75	0.74	0.765	1.938
128.81	0.74	0.765	1.872
128.88	0.74	0.875	2.071
128.95	0.74	0.875	2.396
129.01	0.74	0.875	2.595
129.08	0.74	1.085	2.595
129.15	0.74	1.295	2.79
129.21	0.627	1.4	3.054
129.28	0.627	1.615	3.054
129.35	0.627	1.72	3.187
129.41	0.627	1.72	3.447
129.48	0.627	2.035	3.776
129.55	0.627	1.93	3.974
129.61	0.627	1.825	4.17
129.68	0.627	1.825	4.498
129.75	0.97	2.565	4.827
129.81	1.083	2.885	5.286
129.88	1.195	3.31	5.549
129.95	1.42	3.52	5.878
130.01	1.538	3.945	6.336
130.08	1.308	4.155	6.6
130.09	1.083	4.05	6.206
130.16	1.308	3.73	5.878
130.22	1.42	3.625	5.744
130.29	1.538	3.52	5.419
130.36	1.195	3.52	5.419
130.42	1.083	3.415	5.484
130.49	1.308	3.415	5.419
130.56	1.538	3.415	5.22
130.62	1.42	3.415	5.22
130.69	1.083	3.415	5.09
130.76	1.195	3.415	5.09
130.82	1.308	3.415	5.22
130.89	1.42	3.415	4.827
130.96	1.308	3.415	4.697
131.02	1.083	3.415	4.697
131.09	1.195	3.415	4.697
131.16	1.308	3.415	4.697
131.22	1.538	3.415	4.563
131.29	1.308	3.415	4.433
131.36	1.083	3.415	4.498
131.42	1.195	3.415	4.628
131.49	1.42	3.31	4.563
131.56	1.538	2.99	4.303
131.62	1.195	3.31	4.235
131.69	1.083	3.31	4.17
131.76	1.195	3.31	4.17
131.82	1.308	2.99	4.235
131.89	1.308	2.78	4.303
131.96	1.195	2.99	4.303
132.02	1.083	3.095	4.235
132.09	1.308	2.99	4.17
132.16	1.538	2.885	4.17
132.22	1.42	2.675	4.104
132.29	1.195	2.78	4.17
132.36	1.195	3.095	4.17
132.42	1.308	2.99	4.17
132.49	1.538	2.78	4.17
132.56	1.42	2.675	4.104
132.62	1.083	2.885	4.039
132.69	1.083	3.095	3.776
[truncated: 283 more rows]

[truncated: 63 more sheets: 2h, 2i, 2j, 2k, 2l, 2m, 3a, 3b, 3c, 4a, 4b, 4c, 4d, 4e, 4f, 4g, 4h, 4i, 4j, 5a …]
